# Supplementary material for: The regeneration-responsive element careg monitors activation of Müller glia after MNU-induced damage of photoreceptors in the zebrafish retina
Source: Front Mol Neurosci. 2023 Apr 17;16:1160707. doi: 10.3389/fnmol.2023.1160707 (PMC10149768; doi:10.3389/fnmol.2023.1160707)
Supplement: Supplementary file 3 [file Table_1.XLSX]

## Sheet: Sheet1
	cluster	cluster name	p_val	avg_log2FC	pct.1	pct.2	p_val_adj	gene	mean.in.cluster	mean.out.of.cluster
ppdpfa	0	Rod cluster A	0	2.86167	0.999	0.652	0	ppdpfa	3.49232	1.50876
rho	0	Rod cluster A	0	2.76061	1	0.876	0	rho	5.28992	3.37641
si:dkey-17e16.15	0	Rod cluster A	0	1.07622	0.728	0.177	0	si:dkey-17e16.15	0.954696	0.208716
ckmt2b	0	Rod cluster A	0	0.56801	0.439	0.106	0	ckmt2b	0.507362	0.113647
meig1	0	Rod cluster A	0	0.553821	0.396	0.058	0	meig1	0.444836	0.0609567
opn1mw2	1	Cone cluster B	0	2.24266	0.605	0.154	0	opn1mw2	1.77148	0.216982
arr3a	1	Cone cluster B	0	2.08225	0.835	0.321	0	arr3a	1.88308	0.43978
opn1lw2	1	Cone cluster B	0	1.57666	0.414	0.077	0	opn1lw2	1.19521	0.102354
opn1sw2	1	Cone cluster B	0	1.49138	0.568	0.188	0	opn1sw2	1.40181	0.368065
opn1mw3	1	Cone cluster B	0	1.39577	0.297	0.059	0	opn1mw3	1.05562	0.0881406
gngt2a	1	Cone cluster B	0	1.38382	0.641	0.241	0	gngt2a	1.28361	0.324423
opn1lw1	1	Cone cluster B	0	1.33477	0.458	0.085	0	opn1lw1	1.02755	0.102354
opn1mw1	1	Cone cluster B	0	1.17411	0.247	0.04	0	opn1mw1	0.86966	0.0558278
opn1mw4	1	Cone cluster B	3.02718e-112	1.119	0.144	0.038	6.23659e-108	opn1mw4	0.85499	0.0793614
thrb	1	Cone cluster B	0	0.953499	0.469	0.069	0	thrb	0.75127	0.090355
camk2d1	1	Cone cluster B	0	0.425756	0.289	0.025	0	camk2d1	0.323146	0.0280344
si:busm1-57f23.1	1	Cone cluster B	0	0.325357	0.193	0.022	0	si:busm1-57f23.1	0.256108	0.0305872
nin	1	Cone cluster B	0	0.319906	0.207	0.026	0	nin	0.250113	0.0283707
fabp7a	2	Müller Glia	0	1.45343	0.816	0.338	0	fabp7a	1.52506	0.517617
rlbp1a	2	Müller Glia	0	0.981816	0.499	0.099	0	rlbp1a	0.804436	0.123893
slc1a2b	2	Müller Glia	0	0.880057	0.318	0.053	0	slc1a2b	0.678374	0.0683653
ptgdsb.2	2	Müller Glia	0	0.726602	0.269	0.037	0	ptgdsb.2	0.546734	0.0430919
aqp1a.1	2	Müller Glia	0	0.67478	0.246	0.033	0	aqp1a.1	0.507123	0.0394004
crabp1a	2	Müller Glia	0	0.520895	0.384	0.073	0	crabp1a	0.446785	0.0857282
gfap	2	Müller Glia	0	0.46009	0.296	0.039	0	gfap	0.362923	0.0440126
rhbg	2	Müller Glia	0	0.447587	0.211	0.023	0	rhbg	0.336013	0.0257694
mki67	2	Müller Glia	6.34754e-293	0.391346	0.192	0.023	1.30772e-288	mki67	0.302438	0.0311775
mmp9	2	Müller Glia	2.34151e-147	0.384049	0.115	0.017	4.82398e-143	mmp9	0.288686	0.0224835
txn	2	Müller Glia	6.5072e-243	0.373095	0.222	0.042	1.34061e-238	txn	0.308064	0.049454
sox11b	2	Müller Glia	3.70412e-174	0.357021	0.186	0.04	7.63124e-170	sox11b	0.304218	0.05675
pik3ip1	2	Müller Glia	1.22743e-89	0.348776	0.188	0.069	2.52876e-85	pik3ip1	0.316004	0.0742503
cenpf	2	Müller Glia	4.89196e-207	0.341127	0.143	0.019	1.00784e-202	cenpf	0.263692	0.0272411
stmn1a	2	Müller Glia	2.39183e-280	0.339128	0.187	0.023	4.92764e-276	stmn1a	0.261839	0.0267731
glulb	2	Müller Glia	5.22406e-256	0.330621	0.218	0.038	1.07626e-251	glulb	0.270153	0.0409841
h1-0	2	Müller Glia	1.68459e-148	0.326233	0.297	0.107	3.47059e-144	h1-0	0.35788	0.131752
slc38a4	2	Müller Glia	4.95873e-284	0.323111	0.16	0.015	1.0216e-279	slc38a4	0.23964	0.0156764
rrm2.1	2	Müller Glia	7.09711e-223	0.320036	0.168	0.025	1.46215e-218	rrm2.1	0.253143	0.0313107
ccnd1	2	Müller Glia	4.14189e-201	0.319149	0.176	0.031	8.53311e-197	ccnd1	0.259362	0.0381448
si:ch211-152c2.3	2	Müller Glia	3.07095e-233	0.307032	0.162	0.021	6.32678e-229	si:ch211-152c2.3	0.235839	0.0230207
col15a1b	2	Müller Glia	1.2812e-273	0.291321	0.138	0.01	2.63954e-269	col15a1b	0.212724	0.0107954
cavin2a	2	Müller Glia	6.00645e-245	0.281979	0.188	0.028	1.23745e-240	cavin2a	0.225631	0.0301782
cxxc5a	2	Müller Glia	2.51849e-126	0.272958	0.213	0.068	5.18859e-122	cxxc5a	0.265234	0.0760345
pygl	2	Müller Glia	1.18146e-301	0.256624	0.18	0.019	2.43404e-297	pygl	0.197671	0.0197932
pde6b	3	Rod cluster B	0	1.88226	0.978	0.371	0	pde6b	1.89856	0.59388
pde6a	3	Rod cluster B	0	1.82363	0.965	0.411	0	pde6a	1.928	0.663962
mbnl2	3	Rod cluster B	0	1.39678	0.838	0.247	0	mbnl2	1.2668	0.298628
si:ch211-195b15.7	3	Rod cluster B	0	1.2394	0.793	0.188	0	si:ch211-195b15.7	1.08564	0.226554
aanat1	3	Rod cluster B	0	1.09502	0.674	0.19	0	aanat1	0.99287	0.233863
dyrk4	3	Rod cluster B	0	1.06654	0.615	0.213	0	dyrk4	1.00464	0.265374
si:ch211-207j7.2	3	Rod cluster B	0	1.06163	0.719	0.162	0	si:ch211-207j7.2	0.927567	0.1917
gucy2f	3	Rod cluster B	0	0.907981	0.646	0.131	0	gucy2f	0.7743	0.144935
ajap1	3	Rod cluster B	0	0.866025	0.536	0.087	0	ajap1	0.698801	0.0985187
eno2	3	Rod cluster B	0	0.835015	0.603	0.164	0	eno2	0.765228	0.186439
rgs9b	3	Rod cluster B	0	0.765007	0.611	0.198	0	rgs9b	0.760661	0.230399
guca1b	3	Rod cluster B	0	0.756424	0.62	0.226	0	guca1b	0.803803	0.27949
rcvrna	3	Rod cluster B	0	0.747034	0.592	0.162	0	rcvrna	0.697519	0.179714
plch2b	3	Rod cluster B	0	0.608688	0.431	0.062	0	plch2b	0.487251	0.0653409
kcnv2a	3	Rod cluster B	0	0.593671	0.471	0.139	0	kcnv2a	0.564024	0.152523
si:rp71-62i8.1	3	Rod cluster B	0	0.58872	0.412	0.087	0	si:rp71-62i8.1	0.508865	0.100796
rgs9bp	3	Rod cluster B	0	0.584761	0.462	0.106	0	rgs9bp	0.520265	0.11494
cngb1a	3	Rod cluster B	0	0.510845	0.403	0.083	0	cngb1a	0.442238	0.0881471
slc24a1	3	Rod cluster B	0	0.489931	0.397	0.094	0	slc24a1	0.439252	0.0996578
cabp4	3	Rod cluster B	1.36916e-241	0.488886	0.447	0.147	2.82075e-237	cabp4	0.504828	0.165959
gc2	3	Rod cluster B	0	0.438045	0.367	0.081	0	gc2	0.389531	0.0859019
si:ch73-212j7.3	3	Rod cluster B	3.45184e-287	0.428511	0.319	0.066	7.11149e-283	si:ch73-212j7.3	0.373339	0.0763185
ddc	3	Rod cluster B	2.04421e-272	0.368849	0.292	0.057	4.21147e-268	ddc	0.320139	0.0644723
alkal1	3	Rod cluster B	5.74842e-251	0.301043	0.241	0.042	1.18429e-246	alkal1	0.252001	0.0433344
hcn3	3	Rod cluster B	2.8472e-231	0.301032	0.241	0.045	5.8658e-227	hcn3	0.255601	0.0469412
zgc:77752	3	Rod cluster B	6.17357e-271	0.296488	0.225	0.033	1.27188e-266	zgc:77752	0.239098	0.0335882
wnk2	3	Rod cluster B	8.52129e-243	0.252085	0.18	0.022	1.75556e-238	wnk2	0.19809	0.0233581
neto1	4	Bipolar cells	0	0.516125	0.294	0.013	0	neto1	0.371963	0.0142127
TMEM132D	4	Bipolar cells	0	0.494731	0.294	0.026	0	TMEM132D	0.371023	0.0281013
nxph1	4	Bipolar cells	3.6972e-255	0.493029	0.151	0.011	7.61697e-251	nxph1	0.356334	0.0145923
zgc:77784	4	Bipolar cells	0	0.405704	0.293	0.029	0	zgc:77784	0.314915	0.0337025
camk2n2	4	Bipolar cells	2.93576e-270	0.365188	0.222	0.027	6.04824e-266	camk2n2	0.284097	0.0309681
plxna4	4	Bipolar cells	3.32539e-247	0.351324	0.211	0.027	6.85096e-243	plxna4	0.274301	0.0307814
flrt1b	4	Bipolar cells	0	0.343105	0.21	0.019	0	flrt1b	0.259161	0.0213382
si:ch211-232m10.6	4	Bipolar cells	0	0.34005	0.173	0.009	0	si:ch211-232m10.6	0.245922	0.0102179
zgc:112332	4	Bipolar cells	6.39709e-81	0.339427	0.119	0.026	1.31793e-76	zgc:112332	0.276888	0.0416151
luzp1	4	Bipolar cells	3.01146e-271	0.327424	0.228	0.028	6.20421e-267	luzp1	0.258108	0.0311548
gjd2b	4	Bipolar cells	1.036e-88	0.321714	0.214	0.069	2.13436e-84	gjd2b	0.298867	0.0758716
mmp17b	4	Bipolar cells	1.54635e-254	0.297422	0.142	0.009	3.1858e-250	mmp17b	0.217264	0.011107
col14a1a	4	Bipolar cells	3.01422e-287	0.297265	0.162	0.011	6.20989e-283	col14a1a	0.21836	0.0123124
kcnd3	4	Bipolar cells	0	0.294467	0.2	0.01	0	kcnd3	0.214517	0.0104084
clstn3	4	Bipolar cells	4.04791e-145	0.285617	0.225	0.051	8.33951e-141	clstn3	0.255471	0.0574971
pcdh20.1	4	Bipolar cells	2.34172e-297	0.270352	0.162	0.01	4.82442e-293	pcdh20.1	0.198437	0.0110435
mapk10	4	Bipolar cells	1.00972e-202	0.265585	0.211	0.033	2.08023e-198	mapk10	0.218908	0.034819
si:ch73-60h1.1	4	Bipolar cells	3.49991e-283	0.259755	0.194	0.018	7.21052e-279	si:ch73-60h1.1	0.198996	0.0189477
fezf2	4	Bipolar cells	3.36007e-260	0.25146	0.13	0.007	6.92242e-256	fezf2	0.181526	0.00722717
sema4c	4	Bipolar cells	3.82909e-247	0.251086	0.163	0.014	7.88869e-243	sema4c	0.189454	0.0154143
calb2b	4	Bipolar cells	1.0583e-75	0.250856	0.133	0.033	2.18031e-71	calb2b	0.222734	0.0488544
nat8l	5	GABAergic Amacrine cells	0	0.82376	0.317	0.034	0	nat8l	0.610521	0.0395338
tfap2c	5	GABAergic Amacrine cells	0	0.803846	0.254	0.02	0	tfap2c	0.583919	0.0267352
nhlh2	5	GABAergic Amacrine cells	0	0.784777	0.231	0.023	0	nhlh2	0.575459	0.0314923
ebf3a.1	5	GABAergic Amacrine cells	5.18733e-191	0.777163	0.165	0.02	1.06869e-186	ebf3a.1	0.568638	0.0299502
chgb	5	GABAergic Amacrine cells	3.46294e-163	0.620759	0.128	0.014	7.13435e-159	chgb	0.449304	0.0190266
nrxn2a	5	GABAergic Amacrine cells	0	0.612777	0.393	0.012	0	nrxn2a	0.436694	0.0119497
bhlhe22	5	GABAergic Amacrine cells	0	0.591505	0.285	0.031	0	bhlhe22	0.450267	0.0402672
pbx1a	5	GABAergic Amacrine cells	2.48907e-254	0.573516	0.299	0.052	5.12799e-250	pbx1a	0.458896	0.0613652
ppfia4	5	GABAergic Amacrine cells	0	0.56669	0.387	0.029	0	ppfia4	0.422935	0.0301354
gria4a	5	GABAergic Amacrine cells	0	0.561459	0.268	0.012	0	gria4a	0.402944	0.0137707
cabp1b	5	GABAergic Amacrine cells	0	0.54196	0.329	0.014	0	cabp1b	0.390244	0.0145859
caskin1	5	GABAergic Amacrine cells	0	0.524865	0.361	0.037	0	caskin1	0.403953	0.040145
meis2a.1	5	GABAergic Amacrine cells	0	0.519132	0.258	0.015	0	meis2a.1	0.376863	0.0170276
syt2a	5	GABAergic Amacrine cells	0	0.510105	0.27	0.016	0	syt2a	0.371668	0.0180901
gria2b	5	GABAergic Amacrine cells	0	0.497926	0.184	0.006	0	gria2b	0.35274	0.00760364
rai1	5	GABAergic Amacrine cells	0	0.459255	0.3	0.016	0	rai1	0.335609	0.0172777
pax10	5	GABAergic Amacrine cells	0	0.458974	0.284	0.012	0	pax10	0.33128	0.0131431
grin2aa	5	GABAergic Amacrine cells	0	0.434935	0.279	0.011	0	grin2aa	0.312669	0.0111952
tns1a	5	GABAergic Amacrine cells	0	0.422241	0.274	0.01	0	tns1a	0.302675	0.00999945
pbx3b	5	GABAergic Amacrine cells	3.09592e-162	0.41185	0.251	0.055	6.37821e-158	pbx3b	0.345281	0.0598086
rnd1b	5	GABAergic Amacrine cells	1.17064e-252	0.409517	0.23	0.03	2.41176e-248	rnd1b	0.318179	0.0343234
zeb2b	5	GABAergic Amacrine cells	7.7754e-304	0.406088	0.196	0.016	1.60189e-299	zeb2b	0.299881	0.0184023
GRIK2	5	GABAergic Amacrine cells	0	0.391305	0.159	0.008	0	GRIK2	0.27953	0.00829775
si:ch211-207d6.2	5	GABAergic Amacrine cells	1.28778e-187	0.390846	0.224	0.039	2.65309e-183	si:ch211-207d6.2	0.318728	0.0478144
gabrb2a	5	GABAergic Amacrine cells	0	0.388181	0.245	0.007	0	gabrb2a	0.27667	0.00760364
kcnn1a	5	GABAergic Amacrine cells	0	0.374127	0.239	0.006	0	kcnn1a	0.265728	0.00640357
gap43	5	GABAergic Amacrine cells	1.79967e-61	0.362636	0.113	0.028	3.70769e-57	gap43	0.286359	0.0349992
nwd2	5	GABAergic Amacrine cells	7.36628e-304	0.352356	0.231	0.024	1.5176e-299	nwd2	0.27035	0.0261157
gria1a	5	GABAergic Amacrine cells	5.56505e-248	0.350778	0.134	0.008	1.14651e-243	gria1a	0.252321	0.00918048
vsnl1b	5	GABAergic Amacrine cells	0	0.348704	0.239	0.02	0	vsnl1b	0.26341	0.0217065
SYNPR	5	GABAergic Amacrine cells	0	0.348449	0.171	0.007	0	SYNPR	0.249382	0.0078561
CR769778.1	5	GABAergic Amacrine cells	1.3078e-306	0.330901	0.227	0.022	2.69434e-302	CR769778.1	0.253494	0.0241309
stmn4l	5	GABAergic Amacrine cells	5.59691e-234	0.328769	0.191	0.021	1.15307e-229	stmn4l	0.251147	0.0232612
camta1b	5	GABAergic Amacrine cells	2.81418e-188	0.326919	0.263	0.052	5.79777e-184	camta1b	0.288626	0.062023
ENSDARG00000076310	5	GABAergic Amacrine cells	0	0.324462	0.224	0.012	0	ENSDARG00000076310	0.237541	0.0126408
atp1b3a	5	GABAergic Amacrine cells	5.21361e-244	0.322757	0.263	0.04	1.07411e-239	atp1b3a	0.270926	0.0472079
tfap2e	5	GABAergic Amacrine cells	4.02899e-294	0.317139	0.144	0.007	8.30053e-290	tfap2e	0.227364	0.00754051
chrnb5b	5	GABAergic Amacrine cells	7.815e-162	0.315373	0.19	0.032	1.61005e-157	chrnb5b	0.256421	0.0378204
sox12	5	GABAergic Amacrine cells	5.43203e-149	0.31311	0.205	0.04	1.11911e-144	sox12	0.265149	0.0481175
adgrb3	5	GABAergic Amacrine cells	0	0.311139	0.236	0.023	0	adgrb3	0.23992	0.024255
grip2b	5	GABAergic Amacrine cells	0	0.288387	0.19	0.007	0	grip2b	0.207309	0.00741425
ptprfa	5	GABAergic Amacrine cells	1.59019e-123	0.28784	0.107	0.013	3.27611e-119	ptprfa	0.214039	0.0145232
fam184b	5	GABAergic Amacrine cells	1.98969e-150	0.287374	0.191	0.034	4.09916e-146	fam184b	0.241108	0.0419154
nsd1b	5	GABAergic Amacrine cells	3.63076e-201	0.286017	0.226	0.036	7.4801e-197	nsd1b	0.237541	0.0392892
spegb	5	GABAergic Amacrine cells	0	0.282979	0.175	0.011	0	spegb	0.208536	0.0123895
tshz1	5	GABAergic Amacrine cells	2.58557e-184	0.282381	0.157	0.018	5.32678e-180	tshz1	0.215258	0.0195257
cacng3b	5	GABAergic Amacrine cells	0	0.281144	0.193	0.006	0	cacng3b	0.201151	0.00627717
enc1	5	GABAergic Amacrine cells	3.99426e-84	0.277079	0.213	0.066	8.22898e-80	enc1	0.268619	0.0765628
bcl11ba	5	GABAergic Amacrine cells	5.7561e-216	0.274354	0.123	0.008	1.18587e-211	bcl11ba	0.199915	0.00974753
dscama	5	GABAergic Amacrine cells	5.04994e-308	0.272521	0.187	0.013	1.04039e-303	dscama	0.204235	0.0153378
cacna1da	5	GABAergic Amacrine cells	1.08811e-217	0.267075	0.211	0.029	2.24172e-213	cacna1da	0.215258	0.0301354
si:ch73-233f7.1	5	GABAergic Amacrine cells	6.18682e-112	0.26159	0.14	0.025	1.27461e-107	si:ch73-233f7.1	0.213429	0.0321084
prune2	5	GABAergic Amacrine cells	4.76299e-209	0.259917	0.209	0.029	9.81271e-205	prune2	0.212208	0.0320468
glra3	5	GABAergic Amacrine cells	6.52338e-233	0.25436	0.171	0.016	1.34395e-228	glra3	0.193712	0.0174027
apoc1	6	Microglia	0	4.24118	0.718	0.165	0	apoc1	3.15437	0.214612
lgals3bpb	6	Microglia	0	2.9212	0.765	0.033	0	lgals3bpb	2.06354	0.0387208
ccl34b.1	6	Microglia	0	2.62465	0.708	0.049	0	ccl34b.1	1.87668	0.0574152
grn1	6	Microglia	0	2.30393	0.621	0.023	0	grn1	1.62663	0.0296655
lgals9l1	6	Microglia	0	2.1907	0.674	0.017	0	lgals9l1	1.53962	0.0211393
arpc1b	6	Microglia	0	1.74258	0.819	0.012	0	arpc1b	1.22145	0.0135879
mrc1b	6	Microglia	0	1.67623	0.65	0.02	0	mrc1b	1.18265	0.0207723
grna	6	Microglia	0	1.66224	0.709	0.007	0	grna	1.15995	0.00777827
fcer1gl	6	Microglia	0	1.44495	0.712	0.013	0	fcer1gl	1.01527	0.0137112
ctsc	6	Microglia	0	1.43948	0.62	0.011	0	ctsc	1.00932	0.0115522
npc2	6	Microglia	0	1.4232	0.603	0.031	0	npc2	1.01876	0.0322698
g0s2	6	Microglia	0	1.40659	0.405	0.012	0	g0s2	0.988746	0.0137728
lgmn	6	Microglia	0	1.37316	0.556	0.072	0	lgmn	1.03017	0.0783691
ctss2.2	6	Microglia	0	1.34315	0.627	0.008	0	ctss2.2	0.939525	0.00852181
fabp11a	6	Microglia	0	1.24332	0.363	0.014	0	fabp11a	0.876993	0.0151889
coro1a	6	Microglia	0	1.23205	0.69	0.007	0	coro1a	0.861645	0.00765429
havcr1	6	Microglia	0	1.20682	0.517	0.009	0	havcr1	0.845645	0.009141
lgals2a	6	Microglia	0	1.18443	0.618	0.041	0	lgals2a	0.875388	0.0544025
zgc:103700	6	Microglia	0	1.16582	0.493	0.009	0	zgc:103700	0.81797	0.00988353
dusp2	6	Microglia	0	1.15391	0.336	0.046	0	dusp2	0.854702	0.0548757
si:dkey-27i16.2	6	Microglia	0	1.10973	0.572	0.01	0	si:dkey-27i16.2	0.779396	0.0101928
mpp1	6	Microglia	0	1.09172	0.553	0.032	0	mpp1	0.790382	0.03366
fthl27	6	Microglia	7.60685e-280	1.04382	0.593	0.174	1.56716e-275	fthl27	0.923203	0.199682
spi1b	6	Microglia	0	1.03361	0.581	0.006	0	spi1b	0.723043	0.00659986
mpeg1.1	6	Microglia	0	1.00215	0.517	0.006	0	mpeg1.1	0.701303	0.00666192
cndp2	6	Microglia	0	0.991646	0.557	0.028	0	cndp2	0.716476	0.0291196
anxa3b	6	Microglia	0	0.986491	0.51	0.014	0	anxa3b	0.698911	0.0151274
si:ch1073-392o20.2	6	Microglia	0	0.971483	0.552	0.027	0	si:ch1073-392o20.2	0.702258	0.0288769
laptm5	6	Microglia	0	0.969332	0.569	0.005	0	laptm5	0.677124	0.00523366
tgm2l	6	Microglia	0	0.964811	0.386	0.005	0	tgm2l	0.674673	0.00591699
cotl1	6	Microglia	0	0.952849	0.575	0.068	0	cotl1	0.733738	0.0732732
ptprc	6	Microglia	0	0.940973	0.53	0.003	0	ptprc	0.655351	0.00311857
ctsba	6	Microglia	0	0.940205	0.385	0.022	0	ctsba	0.674673	0.0229725
si:ch211-212k18.7	6	Microglia	0	0.905447	0.506	0.007	0	si:ch211-212k18.7	0.635138	0.0075303
marco	6	Microglia	0	0.862102	0.386	0.002	0	marco	0.59981	0.00224635
asah1b	6	Microglia	0	0.827203	0.448	0.015	0	asah1b	0.589177	0.015804
zgc:64051	6	Microglia	0	0.805199	0.475	0.003	0	zgc:64051	0.560991	0.00286944
bri3	6	Microglia	0	0.793894	0.467	0.03	0	bri3	0.583281	0.0329953
ctsz	6	Microglia	0	0.7898	0.388	0.008	0	ctsz	0.556031	0.00858374
c1qb	6	Microglia	0	0.777887	0.293	0.004	0	c1qb	0.543242	0.00405225
hspa5	6	Microglia	1.6725e-261	0.77113	0.366	0.067	3.44569e-257	hspa5	0.610331	0.0758244
si:dkey-32n7.4	6	Microglia	0	0.766497	0.434	0.008	0	si:dkey-32n7.4	0.539879	0.00858374
c1qc	6	Microglia	0	0.759727	0.317	0.003	0	c1qc	0.529721	0.00311857
itgb2	6	Microglia	0	0.743338	0.448	0.002	0	itgb2	0.517738	0.00249563
cfp	6	Microglia	0	0.741433	0.333	0.007	0	cfp	0.52232	0.00839792
itgae.1	6	Microglia	0	0.740174	0.408	0.004	0	itgae.1	0.517164	0.00411446
capgb	6	Microglia	0	0.733066	0.394	0.006	0	capgb	0.514288	0.00616536
wipf1b	6	Microglia	0	0.724463	0.472	0.008	0	wipf1b	0.510247	0.00808814
lcp1	6	Microglia	0	0.717703	0.45	0.002	0	lcp1	0.499782	0.00230868
nr4a1	6	Microglia	0	0.714785	0.302	0.017	0	nr4a1	0.513712	0.0182605
egr2a	6	Microglia	0	0.712566	0.238	0.004	0	egr2a	0.498027	0.00411446
si:ch73-158p21.3	6	Microglia	0	0.708773	0.367	0.005	0	si:ch73-158p21.3	0.496269	0.00498506
ptpn6	6	Microglia	0	0.704971	0.425	0.007	0	ptpn6	0.495683	0.00703417
scpep1	6	Microglia	0	0.69243	0.434	0.019	0	scpep1	0.499198	0.0192415
ch25h	6	Microglia	0	0.689796	0.269	0.003	0	ch25h	0.481498	0.00336764
rab44	6	Microglia	0	0.663352	0.38	0.003	0	rab44	0.46348	0.00367888
ctsk	6	Microglia	0	0.6565	0.32	0.004	0	ctsk	0.459228	0.00417667
rac2	6	Microglia	0	0.652625	0.424	0.004	0	rac2	0.456791	0.00442548
hspa4a	6	Microglia	1.34409e-233	0.64468	0.318	0.056	2.76909e-229	hspa4a	0.508511	0.061653
nfe2l2a	6	Microglia	0	0.63791	0.438	0.037	0	nfe2l2a	0.482688	0.0405221
sqstm1	6	Microglia	7.66401e-302	0.635471	0.291	0.035	1.57894e-297	sqstm1	0.476126	0.0356512
lyn	6	Microglia	0	0.632874	0.406	0.002	0	lyn	0.44142	0.00274486
rnaseka	6	Microglia	0	0.622763	0.366	0.013	0	rnaseka	0.445747	0.0140808
hck	6	Microglia	0	0.620992	0.395	0.014	0	hck	0.446981	0.0165416
gm2a	6	Microglia	0	0.61148	0.414	0.018	0	gm2a	0.442658	0.0188124
lgals9l3	6	Microglia	0	0.610748	0.364	0.005	0	lgals9l3	0.428323	0.00498506
fcer1g	6	Microglia	0	0.605422	0.373	0.002	0	fcer1g	0.421394	0.0017476
slc7a7	6	Microglia	0	0.602981	0.356	0.003	0	slc7a7	0.420762	0.00280715
csf1ra	6	Microglia	0	0.60132	0.372	0.002	0	csf1ra	0.418862	0.00205935
syk	6	Microglia	0	0.600947	0.387	0.013	0	syk	0.429578	0.0130331
mhc2dab	6	Microglia	0	0.595752	0.301	0.003	0	mhc2dab	0.415689	0.00274486
cd2ap	6	Microglia	0	0.594002	0.392	0.022	0	cd2ap	0.434581	0.0228504
ctsh	6	Microglia	0	0.590454	0.361	0.011	0	ctsh	0.420762	0.0114905
ms4a17a.10	6	Microglia	0	0.572606	0.313	0.002	0	ms4a17a.10	0.399022	0.00212169
tcirg1b	6	Microglia	0	0.569241	0.364	0.01	0	tcirg1b	0.404823	0.0102546
ccl35.1	6	Microglia	0	0.567306	0.205	0.002	0	ccl35.1	0.395784	0.00255795
cxcr4b	6	Microglia	0	0.567147	0.277	0.004	0	cxcr4b	0.397728	0.00461204
lygl1	6	Microglia	0	0.56683	0.248	0.008	0	lygl1	0.401604	0.00870761
entpd1	6	Microglia	0	0.566033	0.342	0.004	0	entpd1	0.397081	0.00473639
ostf1	6	Microglia	0	0.565528	0.401	0.01	0	ostf1	0.402249	0.0102546
dnase2	6	Microglia	0	0.56493	0.349	0.008	0	dnase2	0.399668	0.00808814
gng10	6	Microglia	0	0.560367	0.344	0.005	0	gng10	0.393837	0.00542007
spi1a	6	Microglia	0	0.5594	0.367	0.002	0	spi1a	0.389931	0.00218402
hcls1	6	Microglia	0	0.555764	0.371	0.004	0	hcls1	0.389278	0.00405225
cyba	6	Microglia	0	0.548373	0.357	0.008	0	cyba	0.388625	0.00852181
zgc:152830	6	Microglia	0	0.547181	0.359	0.016	0	zgc:152830	0.396433	0.0171558
CABZ01080568.1	6	Microglia	0	0.546157	0.236	0.016	0	CABZ01080568.1	0.395784	0.0172172
tspan36	6	Microglia	0	0.537669	0.339	0.009	0	tspan36	0.382072	0.00938857
ctss2.1	6	Microglia	0	0.530107	0.269	0.002	0	ctss2.1	0.369502	0.00205935
adrb2a	6	Microglia	0	0.527106	0.298	0.003	0	adrb2a	0.368169	0.00280715
abca1b	6	Microglia	0	0.52029	0.313	0.002	0	abca1b	0.362822	0.00218402
dpp7	6	Microglia	0	0.517951	0.363	0.031	0	dpp7	0.394487	0.0354704
havcr2	6	Microglia	0	0.517027	0.293	0.002	0	havcr2	0.360809	0.00243332
vsir	6	Microglia	0	0.510826	0.326	0.003	0	vsir	0.357445	0.00336764
serinc5	6	Microglia	0	0.503841	0.327	0.038	0	serinc5	0.389278	0.0400421
kctd12.2	6	Microglia	0	0.501563	0.343	0.02	0	kctd12.2	0.372825	0.0251679
ccr9a	6	Microglia	0	0.497164	0.233	0.002	0	ccr9a	0.346605	0.00199701
napsa	6	Microglia	0	0.494913	0.33	0.004	0	napsa	0.347286	0.00423888
c1qa	6	Microglia	0	0.492958	0.239	0.002	0	c1qa	0.343877	0.00218402
tuba8l	6	Microglia	6.19309e-144	0.486976	0.247	0.051	1.2759e-139	tuba8l	0.402893	0.0653464
fybb	6	Microglia	0	0.486223	0.331	0.002	0	fybb	0.339084	0.00205935
zgc:158343	6	Microglia	0	0.485259	0.243	0.011	0	zgc:158343	0.350005	0.0136495
mfng	6	Microglia	0	0.48072	0.329	0.002	0	mfng	0.334957	0.0017476
enpp1	6	Microglia	0	0.476198	0.271	0.002	0	enpp1	0.332197	0.00212169
epdl1	6	Microglia	0	0.475568	0.224	0.002	0	epdl1	0.332197	0.00255795
mafbb	6	Microglia	0	0.470934	0.264	0.002	0	mafbb	0.328735	0.00230868
si:ch211-102c2.4	6	Microglia	0	0.469651	0.325	0.002	0	si:ch211-102c2.4	0.327347	0.00180996
si:zfos-741a10.3	6	Microglia	0	0.465278	0.26	0.002	0	si:zfos-741a10.3	0.324566	0.00205935
pnp5a	6	Microglia	0	0.458668	0.177	0.004	0	pnp5a	0.322474	0.00454985
rgs18	6	Microglia	0	0.448754	0.301	0.002	0	rgs18	0.313361	0.00230868
zgc:123010	6	Microglia	0	0.447965	0.279	0.005	0	zgc:123010	0.316174	0.00566856
bzw1b	6	Microglia	0	0.446926	0.278	0.026	0	bzw1b	0.337023	0.0272369
fuca2	6	Microglia	0	0.446919	0.299	0.018	0	fuca2	0.328042	0.0182605
rassf2a	6	Microglia	0	0.44571	0.318	0.018	0	rassf2a	0.328735	0.0197928
wasf2	6	Microglia	0	0.445302	0.319	0.014	0	wasf2	0.323172	0.0145119
srgn	6	Microglia	0	0.444115	0.289	0.004	0	srgn	0.311952	0.00411446
zgc:110239	6	Microglia	0	0.442378	0.302	0.017	0	zgc:110239	0.325262	0.0186285
irf8	6	Microglia	0	0.440521	0.282	0.004	0	irf8	0.309834	0.00448767
rgs13	6	Microglia	0	0.436079	0.228	0.001	0	rgs13	0.303453	0.0011862
arl5c	6	Microglia	0	0.43307	0.23	0.007	0	arl5c	0.307711	0.0075303
pmaip1	6	Microglia	0	0.426313	0.193	0.003	0	pmaip1	0.299176	0.00367888
il1b	6	Microglia	0	0.425465	0.193	0.002	0	il1b	0.297031	0.00212169
rnaset2	6	Microglia	8.9386e-175	0.424178	0.221	0.034	1.84153e-170	rnaset2	0.330814	0.0367959
cx32.2	6	Microglia	0	0.421868	0.259	0.002	0	cx32.2	0.294164	0.0017476
wasb	6	Microglia	0	0.421371	0.281	0.001	0	wasb	0.293446	0.00137337
anxa4	6	Microglia	0	0.411146	0.261	0.015	0	anxa4	0.300604	0.0156195
plxnc1	6	Microglia	0	0.409073	0.272	0.008	0	plxnc1	0.292008	0.00845987
rgs2	6	Microglia	0	0.405978	0.22	0.002	0	rgs2	0.283337	0.00193466
si:ch73-160i9.3	6	Microglia	0	0.401398	0.259	0.005	0	si:ch73-160i9.3	0.283337	0.00510936
hspbp1	6	Microglia	2.06172e-262	0.400104	0.18	0.013	4.24755e-258	hspbp1	0.291288	0.0139576
ncf2	6	Microglia	0	0.393696	0.255	0.002	0	ncf2	0.275323	0.00243332
plek	6	Microglia	0	0.392303	0.236	0.002	0	plek	0.273859	0.00193466
hsph1	6	Microglia	7.10366e-165	0.391232	0.183	0.025	1.4635e-160	hsph1	0.300604	0.0294229
si:dkey-42i9.6	6	Microglia	0	0.386856	0.277	0.014	0	si:dkey-42i9.6	0.283337	0.0151889
sh3gl3a	6	Microglia	1.20043e-264	0.38155	0.267	0.033	2.47312e-260	sh3gl3a	0.300604	0.0361334
arpc5b	6	Microglia	0	0.37277	0.274	0.012	0	arpc5b	0.270924	0.0125397
csf1rb	6	Microglia	0	0.369047	0.217	0.001	0	csf1rb	0.256865	0.00106141
elf1	6	Microglia	0	0.366873	0.255	0.005	0	elf1	0.259841	0.00554432
sall3a	6	Microglia	0	0.364907	0.219	0.005	0	sall3a	0.258354	0.00542007
si:ch211-165d12.4	6	Microglia	0	0.359088	0.187	0.008	0	si:ch211-165d12.4	0.256865	0.0079642
adgrg3	6	Microglia	0	0.354829	0.229	0.002	0	adgrg3	0.247883	0.00193466
lta4h	6	Microglia	0	0.349003	0.245	0.007	0	lta4h	0.248635	0.00672397
fermt3a	6	Microglia	0	0.348295	0.243	0.001	0	fermt3a	0.242606	0.0011862
dusp5	6	Microglia	1.6861e-117	0.347566	0.183	0.034	3.47371e-113	dusp5	0.278974	0.0380596
tnfsf12	6	Microglia	0	0.341573	0.221	0.002	0	tnfsf12	0.23882	0.00205935
glud1a	6	Microglia	0	0.340054	0.197	0.007	0	glud1a	0.243362	0.00765429
si:dkey-27h10.2	6	Microglia	0	0.33398	0.19	0.002	0	si:dkey-27h10.2	0.233494	0.00199701
arpc5a	6	Microglia	0	0.333927	0.241	0.018	0	arpc5a	0.250886	0.0194253
gpd1c	6	Microglia	0	0.331441	0.208	0.003	0	gpd1c	0.232731	0.00299401
nocta	6	Microglia	1.01338e-133	0.331216	0.163	0.024	2.08778e-129	nocta	0.254627	0.025046
si:dkey-265e15.2.1	6	Microglia	0	0.324852	0.202	0.001	0	si:dkey-265e15.2.1	0.226606	0.00143575
arhgap45b	6	Microglia	0	0.322424	0.224	0.003	0	arhgap45b	0.226606	0.00311857
si:ch73-248e21.5	6	Microglia	0	0.318908	0.214	0.001	0	si:ch73-248e21.5	0.221987	0.000936593
fmnl1a	6	Microglia	0	0.317356	0.214	0.003	0	fmnl1a	0.223529	0.0035544
zgc:154125	6	Microglia	0	0.316099	0.224	0.004	0	zgc:154125	0.223529	0.00442548
gnsb	6	Microglia	0	0.31497	0.209	0.002	0	gnsb	0.220442	0.00212169
rhogb	6	Microglia	0	0.313009	0.222	0.002	0	rhogb	0.218896	0.00193466
sb:cb81	6	Microglia	0	0.312494	0.206	0.013	0	sb:cb81	0.230439	0.0138344
cxcr3.2	6	Microglia	0	0.308093	0.213	0.001	0	cxcr3.2	0.214241	0.00068692
grapa	6	Microglia	0	0.307456	0.203	0.003	0	grapa	0.215795	0.00268256
il16	6	Microglia	0	0.305531	0.202	0.002	0	il16	0.213463	0.00168524
inpp5d	6	Microglia	0	0.303463	0.207	0.003	0	inpp5d	0.213463	0.00311857
atp6ap1b	6	Microglia	0	0.299222	0.199	0.011	0	atp6ap1b	0.218896	0.0114905
litaf	6	Microglia	0	0.297693	0.221	0.017	0	litaf	0.224299	0.0179538
mmp14b	6	Microglia	0	0.296383	0.189	0.007	0	mmp14b	0.213463	0.00802617
grap2b	6	Microglia	0	0.2957	0.202	0.001	0	grap2b	0.20565	0.00068692
itgae.2	6	Microglia	0	0.292895	0.189	0.001	0	itgae.2	0.204081	0.00106141
cmklr1	6	Microglia	0	0.291131	0.189	0.001	0	cmklr1	0.203295	0.00149813
yrk	6	Microglia	0	0.288827	0.202	0.002	0	yrk	0.202508	0.00230868
apbb1ip	6	Microglia	0	0.288231	0.209	0.002	0	apbb1ip	0.201721	0.00193466
stab1	6	Microglia	0	0.287724	0.172	0.001	0	stab1	0.200933	0.00149813
il10ra	6	Microglia	0	0.285777	0.183	0.002	0	il10ra	0.200145	0.00205935
entpd2a.1	6	Microglia	0	0.28014	0.163	0.003	0	entpd2a.1	0.196986	0.00280715
si:ch73-237c6.1	6	Microglia	0	0.275724	0.177	0.003	0	si:ch73-237c6.1	0.194609	0.00349215
si:cabz01074946.1	6	Microglia	0	0.274107	0.169	0.001	0	si:cabz01074946.1	0.191432	0.00143575
zgc:77486.1	6	Microglia	0	0.273011	0.173	0.006	0	zgc:77486.1	0.195402	0.00616536
C18H15orf48	6	Microglia	0	0.272763	0.178	0.005	0	C18H15orf48	0.194609	0.00554432
nanos1	6	Microglia	1.25185e-214	0.270657	0.147	0.011	2.57907e-210	nanos1	0.200145	0.0125397
rnaset2l	6	Microglia	0	0.27064	0.184	0.002	0	rnaset2l	0.18984	0.00224635
bin2b	6	Microglia	0	0.270101	0.19	0.002	0	bin2b	0.18984	0.00262025
pycard	6	Microglia	0	0.26976	0.182	0.002	0	pycard	0.189043	0.00205935
igf2b	6	Microglia	1.98112e-187	0.265986	0.178	0.02	4.08151e-183	igf2b	0.207218	0.0228504
zgc:64065.1	6	Microglia	0	0.261864	0.142	0.002	0	zgc:64065.1	0.183445	0.00193466
arhgap45a	6	Microglia	0	0.260627	0.186	0.007	0	arhgap45a	0.188245	0.00759229
grasp	6	Microglia	0	0.259458	0.177	0.002	0	grasp	0.18184	0.00199701
si:ch73-158p21.2	6	Microglia	0	0.255865	0.181	0.004	0	si:ch73-158p21.2	0.18184	0.00448767
naga	6	Microglia	0	0.255835	0.173	0.008	0	naga	0.185047	0.00771628
ets2	6	Microglia	2.13204e-295	0.25547	0.165	0.008	4.39244e-291	ets2	0.185848	0.00876953
ccdc88b	6	Microglia	0	0.255182	0.169	0.001	0	ccdc88b	0.177816	0.000936593
etv4	6	Microglia	0	0.253737	0.179	0.003	0	etv4	0.178622	0.00274486
psme2	6	Microglia	0	0.253076	0.174	0.008	0	psme2	0.183445	0.00802617
glb1l	6	Microglia	6.82071e-302	0.250476	0.185	0.011	1.4052e-297	glb1l	0.185848	0.0122312
si:ch211-222k6.3	6	Microglia	0	0.250248	0.16	0.002	0	si:ch211-222k6.3	0.175393	0.00193466
mb	7	RPE	0	4.44764	0.823	0.111	0	mb	3.23902	0.156152
rgrb	7	RPE	0	3.29238	0.944	0.071	0	rgrb	2.36391	0.081804
cst3	7	RPE	0	3.15968	0.959	0.293	0	cst3	2.52578	0.335651
stra6	7	RPE	0	2.90254	0.891	0.031	0	stra6	2.04863	0.0367492
rbp5	7	RPE	0	2.67725	0.863	0.064	0	rbp5	1.93096	0.0752368
thbs1b	7	RPE	0	2.43357	0.763	0.019	0	thbs1b	1.71057	0.0237445
tyrp1b	7	RPE	0	2.36326	0.86	0.028	0	tyrp1b	1.67054	0.032453
lrp1aa	7	RPE	0	2.22218	0.894	0.06	0	lrp1aa	1.6099	0.0696063
ambp	7	RPE	0	2.2077	0.763	0.021	0	ambp	1.55328	0.0230204
rpe65a	7	RPE	0	2.08776	0.698	0.042	0	rpe65a	1.49247	0.0453457
dct	7	RPE	0	1.95791	0.763	0.015	0	dct	1.37397	0.0168442
pttg1ipb	7	RPE	0	1.76103	0.683	0.021	0	pttg1ipb	1.24355	0.0228997
pmela	7	RPE	0	1.75446	0.786	0.016	0	pmela	1.23307	0.0169656
si:ch211-236l14.4	7	RPE	0	1.6826	0.679	0.01	0	si:ch211-236l14.4	1.17857	0.0122784
pmelb	7	RPE	0	1.61564	0.604	0.014	0	pmelb	1.1349	0.0150204
inpp5kb	7	RPE	0	1.60933	0.666	0.025	0	inpp5kb	1.14274	0.027237
ccn2a	7	RPE	0	1.57378	0.504	0.007	0	ccn2a	1.09978	0.00891683
inpp5ka	7	RPE	0	1.43847	0.649	0.035	0	inpp5ka	1.03436	0.037285
rdh8a	7	RPE	0	1.24835	0.608	0.069	0	rdh8a	0.935475	0.0701823
fabp11b	7	RPE	0	1.10244	0.392	0.019	0	fabp11b	0.785057	0.0209054
mfge8a	7	RPE	0	1.09336	0.55	0.034	0	mfge8a	0.793536	0.0356769
msnb	7	RPE	0	1.06956	0.363	0.008	0	msnb	0.749852	0.00848818
tm6sf2	7	RPE	0	1.06727	0.515	0.01	0	tm6sf2	0.750403	0.0106296
itih1	7	RPE	0	1.01904	0.545	0.007	0	itih1	0.713362	0.00701714
rdh5	7	RPE	0	0.993194	0.45	0.007	0	rdh5	0.69606	0.00763034
slc2a11b	7	RPE	0	0.940952	0.503	0.008	0	slc2a11b	0.661135	0.00891683
rgra	7	RPE	0	0.891453	0.438	0.019	0	rgra	0.637361	0.0194525
col18a1a	7	RPE	0	0.879567	0.511	0.043	0	col18a1a	0.670131	0.0604611
slc13a4	7	RPE	0	0.827426	0.392	0.006	0	slc13a4	0.580238	0.0067104
tlcd4b	7	RPE	0	0.773579	0.393	0.032	0	tlcd4b	0.569733	0.0335288
fhdc1	7	RPE	0	0.773137	0.457	0.019	0	fhdc1	0.555774	0.0198765
cyp27c1	7	RPE	6.0586e-222	0.74948	0.165	0.012	1.24819e-217	cyp27c1	0.532754	0.0132542
selenou1b	7	RPE	0	0.740165	0.42	0.007	0	selenou1b	0.521042	0.00799807
caprin1b	7	RPE	0	0.711787	0.45	0.061	0	caprin1b	0.55778	0.0644073
BX936439.1	7	RPE	0	0.701059	0.411	0.02	0	BX936439.1	0.507085	0.0211473
gsta.1	7	RPE	0	0.679973	0.348	0.023	0	gsta.1	0.495066	0.0237445
pnp4a	7	RPE	0	0.676807	0.341	0.007	0	pnp4a	0.477125	0.00799807
tmem98	7	RPE	0	0.676623	0.387	0.004	0	tmem98	0.473498	0.0044991
rhoub	7	RPE	0	0.629247	0.336	0.009	0	rhoub	0.44624	0.0100794
abca1a	7	RPE	5.94036e-268	0.628774	0.428	0.077	1.22383e-263	abca1a	0.524501	0.0886675
mapk8ip1a	7	RPE	0	0.609223	0.359	0.038	0	mapk8ip1a	0.462537	0.040256
lpl	7	RPE	0	0.606048	0.326	0.005	0	lpl	0.42587	0.00578962
slc2a11a	7	RPE	0	0.574744	0.305	0.003	0	slc2a11a	0.401958	0.00357628
plpp1a	7	RPE	0	0.56821	0.363	0.027	0	plpp1a	0.422052	0.0281983
tm4sf18	7	RPE	0	0.558284	0.286	0.003	0	tm4sf18	0.39018	0.00320691
slc6a6a	7	RPE	0	0.501667	0.288	0.009	0	slc6a6a	0.357258	0.00952886
ca9	7	RPE	0	0.486819	0.282	0.003	0	ca9	0.339967	0.00252938
clstn2	7	RPE	0	0.48172	0.296	0.029	0	clstn2	0.370235	0.0363323
slc16a8	7	RPE	0	0.479509	0.225	0.008	0	slc16a8	0.340797	0.00842693
pitpnaa	7	RPE	0	0.471138	0.287	0.013	0	pitpnaa	0.340797	0.014229
dchs1a	7	RPE	0	0.467015	0.286	0.004	0	dchs1a	0.328271	0.00456059
loxl1	7	RPE	0	0.461591	0.261	0.013	0	loxl1	0.334971	0.0150204
itgav	7	RPE	0	0.458755	0.317	0.03	0	itgav	0.349061	0.0310767
slc16a1a	7	RPE	0	0.447321	0.267	0.004	0	slc16a1a	0.313882	0.00382245
cidea	7	RPE	0	0.443281	0.265	0.003	0	cidea	0.310466	0.00320691
fabp1a	7	RPE	0	0.441788	0.222	0.003	0	fabp1a	0.308754	0.00252938
fgfbp1b.1	7	RPE	0	0.438503	0.233	0.005	0	fgfbp1b.1	0.308754	0.00480652
slc20a1a	7	RPE	0	0.433283	0.254	0.005	0	slc20a1a	0.30618	0.00585103
zgc:110789	7	RPE	0	0.432131	0.27	0.002	0	zgc:110789	0.301875	0.00234452
cyp2p9	7	RPE	0	0.422058	0.242	0.003	0	cyp2p9	0.295817	0.00326848
ddr1	7	RPE	8.24137e-205	0.406792	0.24	0.03	1.69789e-200	ddr1	0.320679	0.0387122
ephx1	7	RPE	0	0.39435	0.239	0.008	0	ephx1	0.281831	0.00848818
cd164	7	RPE	5.57118e-263	0.393314	0.247	0.024	1.14777e-258	cd164	0.298418	0.0257933
angptl1a	7	RPE	0	0.36973	0.166	0.006	0	angptl1a	0.263172	0.00689446
p3h2	7	RPE	0	0.367802	0.226	0.012	0	p3h2	0.267646	0.0127054
ifi45	7	RPE	3.44165e-79	0.363199	0.259	0.077	7.09048e-75	ifi45	0.353168	0.101418
lrrfip1a	7	RPE	1.7269e-124	0.360123	0.198	0.034	3.55775e-120	lrrfip1a	0.287974	0.0383556
prkcdb	7	RPE	0	0.359204	0.242	0.018	0	prkcdb	0.267646	0.0186647
zgc:91968	7	RPE	0	0.358651	0.208	0.009	0	zgc:91968	0.258677	0.0100794
plk3	7	RPE	3.91847e-223	0.356867	0.223	0.023	8.07283e-219	plk3	0.273877	0.0265154
si:dkeyp-120h9.1	7	RPE	0	0.351235	0.208	0.006	0	si:dkeyp-120h9.1	0.250536	0.00707848
zgc:171775	7	RPE	0	0.348241	0.21	0.003	0	zgc:171775	0.244158	0.00277581
cxcl20	7	RPE	0	0.340204	0.161	0.004	0	cxcl20	0.240495	0.00468356
LRATD2	7	RPE	0	0.335853	0.217	0.01	0	LRATD2	0.244158	0.0113627
fgfr3	7	RPE	0	0.33004	0.209	0.011	0	fgfr3	0.240495	0.0117291
fam160a1a	7	RPE	0	0.327817	0.195	0.008	0	fam160a1a	0.235897	0.00867191
FADS6	7	RPE	8.93244e-269	0.299831	0.186	0.012	1.84026e-264	FADS6	0.220105	0.0122784
efna5b	7	RPE	0	0.296117	0.158	0.004	0	efna5b	0.209752	0.0044991
amer2	7	RPE	5.50536e-86	0.291603	0.236	0.061	1.13422e-81	amer2	0.271211	0.0690876
fzd4	7	RPE	2.40856e-137	0.291132	0.198	0.03	4.96212e-133	fzd4	0.236819	0.035021
shhb	7	RPE	0	0.289332	0.177	0.002	0	shhb	0.202155	0.00160474
fbln7	7	RPE	0	0.286883	0.181	0.006	0	fbln7	0.20501	0.00615803
slc47a1	7	RPE	0	0.283867	0.153	0.003	0	slc47a1	0.199291	0.00252938
slc13a3	7	RPE	0	0.282795	0.182	0.001	0	slc13a3	0.197377	0.00135802
ENSDARG00000004141	7	RPE	1.38968e-210	0.282607	0.169	0.013	2.86302e-206	ENSDARG00000004141	0.209752	0.0138636
def6b	7	RPE	0	0.270333	0.172	0.003	0	def6b	0.190649	0.00326848
dcbld1	7	RPE	6.25283e-263	0.268213	0.167	0.009	1.28821e-258	dcbld1	0.196419	0.0105073
BX663503.3	7	RPE	1.18099e-200	0.265645	0.173	0.015	2.43308e-196	BX663503.3	0.200246	0.0161151
rbp1.1	7	RPE	0	0.262139	0.176	0.003	0	rbp1.1	0.184847	0.00314534
dipk1c	7	RPE	8.83286e-144	0.254638	0.168	0.021	1.81975e-139	dipk1c	0.200246	0.0237445
rtkn2b	7	RPE	0	0.253084	0.16	0.004	0	rtkn2b	0.179985	0.00456059
ccdc85al	7	RPE	6.16246e-271	0.250736	0.175	0.01	1.26959e-266	ccdc85al	0.183876	0.0100794
celsr1b	7	RPE	1.30645e-110	0.250718	0.175	0.029	2.69154e-106	celsr1b	0.208806	0.035021
slc6a1l	8	Horizontal cells	0	2.04272	0.58	0.02	0	slc6a1l	1.44123	0.0253269
tnr	8	Horizontal cells	0	1.89157	0.875	0.038	0	tnr	1.35582	0.0446822
pcdh8	8	Horizontal cells	0	1.88042	0.823	0.042	0	pcdh8	1.36393	0.0605207
SLC4A5	8	Horizontal cells	0	1.86326	0.855	0.027	0	SLC4A5	1.3227	0.0311907
slc12a2	8	Horizontal cells	0	1.84718	0.844	0.06	0	slc12a2	1.34928	0.0689157
si:ch211-153l6.6	8	Horizontal cells	0	1.71921	0.831	0.038	0	si:ch211-153l6.6	1.23477	0.0431078
si:ch211-276i12.4	8	Horizontal cells	0	1.54572	0.746	0.019	0	si:ch211-276i12.4	1.09227	0.0208617
cab39l1	8	Horizontal cells	0	1.46338	0.731	0.047	0	cab39l1	1.06378	0.0494485
ptn	8	Horizontal cells	0	1.44112	0.676	0.025	0	ptn	1.02826	0.0293583
ompa	8	Horizontal cells	0	1.4066	0.599	0.032	0	ompa	1.01347	0.038487
mark3b	8	Horizontal cells	0	1.36943	0.771	0.058	0	mark3b	1.0106	0.0613806
prkar2ab	8	Horizontal cells	0	1.33705	0.75	0.022	0	prkar2ab	0.949539	0.0227693
kcnj14	8	Horizontal cells	0	1.33018	0.72	0.018	0	kcnj14	0.941561	0.0195481
si:dkey-22o22.2	8	Horizontal cells	0	1.32416	0.758	0.028	0	si:dkey-22o22.2	0.95015	0.0323121
slc17a6b	8	Horizontal cells	0	1.28314	0.703	0.02	0	slc17a6b	0.912175	0.0227693
ret	8	Horizontal cells	0	1.23056	0.499	0.014	0	ret	0.869395	0.0164364
vtnb	8	Horizontal cells	0	1.22806	0.632	0.019	0	vtnb	0.870718	0.0194884
btbd17a	8	Horizontal cells	0	1.19519	0.597	0.019	0	btbd17a	0.850677	0.0222332
atp2b2	8	Horizontal cells	0	1.09247	0.605	0.04	0	atp2b2	0.800875	0.0436329
rprmb	8	Horizontal cells	0	1.09033	0.585	0.018	0	rprmb	0.775011	0.0192493
opn9	8	Horizontal cells	0	1.04355	0.311	0.016	0	opn9	0.742464	0.0191298
adarb1a	8	Horizontal cells	0	1.0349	0.651	0.037	0	adarb1a	0.756648	0.0393074
net1	8	Horizontal cells	0	0.979116	0.537	0.022	0	net1	0.701798	0.0231266
rem1	8	Horizontal cells	0	0.949737	0.589	0.017	0	rem1	0.67642	0.0181132
opn4.1	8	Horizontal cells	3.19861e-297	0.892823	0.517	0.084	6.58977e-293	opn4.1	0.709599	0.0907413
cx52.6	8	Horizontal cells	0	0.834184	0.449	0.007	0	cx52.6	0.585678	0.00746612
plekhd1	8	Horizontal cells	0	0.801704	0.483	0.012	0	plekhd1	0.567931	0.0122322
kcnh6a	8	Horizontal cells	0	0.791691	0.517	0.007	0	kcnh6a	0.556225	0.00746612
aqp8a.1	8	Horizontal cells	0	0.781723	0.371	0.007	0	aqp8a.1	0.548952	0.00710321
hpcal4	8	Horizontal cells	0	0.779009	0.458	0.015	0	hpcal4	0.556225	0.0162566
si:ch211-56a11.2	8	Horizontal cells	0	0.760099	0.436	0.018	0	si:ch211-56a11.2	0.547126	0.0202649
si:dkey-184p18.2	8	Horizontal cells	0	0.752929	0.43	0.026	0	si:dkey-184p18.2	0.550775	0.0288848
sema3aa	8	Horizontal cells	0	0.729985	0.417	0.02	0	sema3aa	0.527743	0.0217564
slc4a3	8	Horizontal cells	0	0.723231	0.479	0.009	0	slc4a3	0.510826	0.00952013
stk39	8	Horizontal cells	0	0.693713	0.482	0.014	0	stk39	0.494581	0.0137357
slc4a8	8	Horizontal cells	0	0.692432	0.444	0.019	0	slc4a8	0.499386	0.0194286
ppp2r5a	8	Horizontal cells	0	0.689209	0.434	0.027	0	ppp2r5a	0.506075	0.028352
onecutl	8	Horizontal cells	0	0.688894	0.444	0.009	0	onecutl	0.486844	0.00933906
fstb	8	Horizontal cells	0	0.632633	0.349	0.018	0	fstb	0.461277	0.0227693
cacnb2a	8	Horizontal cells	0	0.600905	0.411	0.009	0	cacnb2a	0.425794	0.0092787
prkd1	8	Horizontal cells	0	0.569654	0.384	0.005	0	prkd1	0.399656	0.00480171
si:ch73-173p19.2	8	Horizontal cells	0	0.567644	0.379	0.004	0	si:ch73-173p19.2	0.397535	0.00407382
viml	8	Horizontal cells	0	0.564541	0.367	0.022	0	viml	0.414377	0.0230671
adcy3a	8	Horizontal cells	0	0.557146	0.37	0.004	0	adcy3a	0.390076	0.00389177
gfra1a	8	Horizontal cells	0	0.546743	0.367	0.018	0	gfra1a	0.399656	0.0206827
pdk2a	8	Horizontal cells	0	0.545081	0.316	0.018	0	pdk2a	0.396473	0.0186515
fstl4	8	Horizontal cells	0	0.544496	0.376	0.008	0	fstl4	0.385789	0.00837282
onecut2	8	Horizontal cells	0	0.528829	0.37	0.008	0	onecut2	0.37499	0.00843324
pde4bb	8	Horizontal cells	0	0.52297	0.351	0.004	0	pde4bb	0.366265	0.00377038
si:ch211-149b19.2	8	Horizontal cells	0	0.5127	0.367	0.006	0	si:ch211-149b19.2	0.361875	0.00649806
si:dkey-1h6.8	8	Horizontal cells	0	0.502823	0.3	0.007	0	si:dkey-1h6.8	0.356359	0.0078289
ptprz1b	8	Horizontal cells	0	0.502683	0.346	0.016	0	ptprz1b	0.36517	0.016736
mtus2a	8	Horizontal cells	0	0.491153	0.34	0.012	0	mtus2a	0.353035	0.0125933
pde4ca	8	Horizontal cells	0	0.48782	0.325	0.009	0	pde4ca	0.34747	0.00933906
btbd17b	8	Horizontal cells	0	0.485197	0.325	0.004	0	btbd17b	0.340751	0.00443783
TNC	8	Horizontal cells	0	0.483926	0.311	0.004	0	TNC	0.339627	0.00419517
kcnq1.1	8	Horizontal cells	0	0.47719	0.321	0.003	0	kcnq1.1	0.333987	0.00322395
CABZ01033394.1	8	Horizontal cells	0	0.472942	0.246	0.014	0	CABZ01033394.1	0.342996	0.015177
fat3b	8	Horizontal cells	0	0.471916	0.318	0.007	0	fat3b	0.335117	0.00801024
SLC24A2	8	Horizontal cells	0	0.463272	0.332	0.01	0	SLC24A2	0.331722	0.0106058
cx52.7	8	Horizontal cells	0	0.459213	0.31	0.003	0	cx52.7	0.321465	0.00316321
ptprz1a	8	Horizontal cells	0	0.456522	0.306	0.012	0	ptprz1a	0.329451	0.0130143
pex1	8	Horizontal cells	0	0.442913	0.295	0.013	0	pex1	0.320319	0.013315
prkg2	8	Horizontal cells	0	0.417383	0.272	0.003	0	prkg2	0.29241	0.00310248
sall3b	8	Horizontal cells	1.14023e-269	0.407206	0.171	0.007	2.34911e-265	sall3b	0.29123	0.00897683
zgc:174935	8	Horizontal cells	0	0.405139	0.239	0.006	0	zgc:174935	0.287682	0.00686119
cib2	8	Horizontal cells	0	0.399157	0.273	0.01	0	cib2	0.286497	0.00982183
olfm3a	8	Horizontal cells	0	0.38033	0.246	0.003	0	olfm3a	0.267334	0.00370968
lhx1a	8	Horizontal cells	0	0.375525	0.231	0.003	0	lhx1a	0.2637	0.00340612
plcl2	8	Horizontal cells	0	0.375254	0.275	0.014	0	plcl2	0.274563	0.0144566
plekhg7	8	Horizontal cells	3.65327e-129	0.369722	0.264	0.045	7.52646e-125	plekhg7	0.309944	0.0536727
ank3b.1	8	Horizontal cells	1.50216e-230	0.369443	0.28	0.029	3.09476e-226	ank3b.1	0.287682	0.031604
opn4b	8	Horizontal cells	0	0.3694	0.25	0.006	0	opn4b	0.262486	0.00643753
adcy6b	8	Horizontal cells	0	0.361775	0.248	0.008	0	adcy6b	0.258834	0.00807068
pdlim5a	8	Horizontal cells	2.01569e-224	0.357642	0.158	0.008	4.15273e-220	pdlim5a	0.256392	0.00849365
slc34a2a	8	Horizontal cells	0	0.352555	0.229	0.002	0	slc34a2a	0.246564	0.00219098
pcdh1a	8	Horizontal cells	9.02557e-200	0.341034	0.232	0.023	1.85945e-195	pcdh1a	0.262486	0.0260989
scn1laa	8	Horizontal cells	0	0.334283	0.242	0.002	0	scn1laa	0.234141	0.00243413
stx2b	8	Horizontal cells	0	0.33377	0.221	0.005	0	stx2b	0.236638	0.00528668
cacng7b	8	Horizontal cells	1.70699e-263	0.332904	0.213	0.013	3.51675e-259	cacng7b	0.245328	0.0145767
rhobtb4	8	Horizontal cells	0	0.326322	0.226	0.004	0	rhobtb4	0.230384	0.00419517
cacna1g	8	Horizontal cells	0	0.326298	0.22	0.008	0	cacna1g	0.235391	0.00921833
si:ch211-288d18.1	8	Horizontal cells	6.53142e-104	0.31696	0.246	0.048	1.3456e-99	si:ch211-288d18.1	0.272159	0.0524594
SYT2	8	Horizontal cells	0	0.31063	0.199	0.004	0	SYT2	0.220296	0.0049836
rap1gap2a	8	Horizontal cells	0	0.309749	0.202	0.007	0	rap1gap2a	0.221563	0.00686119
igfbp5b	8	Horizontal cells	2.22311e-129	0.305347	0.226	0.033	4.58004e-125	igfbp5b	0.257614	0.0459632
CDK18	8	Horizontal cells	0	0.297632	0.215	0.01	0	CDK18	0.216486	0.0101838
cx52.9	8	Horizontal cells	0	0.291233	0.209	0.003	0	cx52.9	0.20497	0.00310248
hivep3a	8	Horizontal cells	1.15437e-103	0.282489	0.224	0.04	2.37823e-99	hivep3a	0.240372	0.0445657
gpc1b	8	Horizontal cells	8.42597e-150	0.280428	0.212	0.025	1.73592e-145	gpc1b	0.224091	0.0297132
stat4	8	Horizontal cells	0	0.279962	0.185	0.003	0	stat4	0.197218	0.00316321
epha7	8	Horizontal cells	2.5557e-241	0.278702	0.194	0.012	5.26526e-237	epha7	0.206256	0.0130745
pfas	8	Horizontal cells	7.93922e-107	0.271662	0.106	0.009	1.63564e-102	pfas	0.197218	0.00891645
slc6a2	8	Horizontal cells	0	0.261971	0.156	0.003	0	slc6a2	0.185476	0.00389177
plekho1a	8	Horizontal cells	1.74922e-257	0.25952	0.18	0.009	3.60374e-253	plekho1a	0.189405	0.00952013
jupb	8	Horizontal cells	0	0.25698	0.188	0.003	0	jupb	0.181531	0.00340612
ushbp1	9	Cone cluster A	0	1.00073	0.651	0.031	0	ushbp1	0.727049	0.0333959
guca1e	9	Cone cluster A	0	0.979517	0.569	0.034	0	guca1e	0.722873	0.0439241
chl1a	9	Cone cluster A	7.92268e-125	0.647514	0.409	0.051	1.63223e-120	chl1a	0.52197	0.0731474
hbba1.1	10	Erythrocytes	0	6.8192	0.975	0.03	0	hbba1.1	4.80129	0.0745744
hbaa1	10	Erythrocytes	0	6.57056	0.966	0.017	0	hbaa1	4.6006	0.0462366
si:ch211-5k11.8	10	Erythrocytes	0	5.53588	0.956	0.011	0	si:ch211-5k11.8	3.86228	0.0250951
hbba1	10	Erythrocytes	0	5.2384	0.971	0.011	0	hbba1	3.65358	0.0226022
creg1	10	Erythrocytes	0	1.88107	0.814	0.019	0	creg1	1.32437	0.0205102
mibp	10	Erythrocytes	0	1.1605	0.529	0.017	0	mibp	0.823917	0.0195208
hemgn	10	Erythrocytes	0	0.722814	0.436	0.007	0	hemgn	0.50788	0.00686393
irx7	11	Bipolar cells	0	0.95916	0.598	0.013	0	irx7	0.680505	0.0156658
calb1	11	Bipolar cells	0	0.845857	0.487	0.01	0	calb1	0.598339	0.0120363
cntnap5b	11	Bipolar cells	8.02967e-248	0.609751	0.367	0.018	1.65427e-243	cntnap5b	0.443267	0.0206205
scn12aa	11	Bipolar cells	3.70716e-180	0.506289	0.337	0.021	7.63749e-176	scn12aa	0.373122	0.0221892
pvalb8	11	Bipolar cells	0	0.498644	0.307	0.006	0	pvalb8	0.352142	0.00650813
ccdc85a	11	Bipolar cells	1.3566e-101	0.490465	0.357	0.041	2.79486e-97	ccdc85a	0.386868	0.0469031
kirrel3l	11	Bipolar cells	5.06452e-82	0.458705	0.322	0.041	1.04339e-77	kirrel3l	0.369656	0.0517057
vsx2	11	Bipolar cells	1.93685e-69	0.433489	0.286	0.038	3.9903e-65	vsx2	0.34505	0.0445782
SAMD5	11	Bipolar cells	1.31074e-141	0.41877	0.317	0.024	2.70039e-137	SAMD5	0.316167	0.0258979
cln6b	11	Bipolar cells	1.16903e-126	0.389381	0.281	0.021	2.40844e-122	cln6b	0.293944	0.0240453
BX957322.3	11	Bipolar cells	8.67639e-107	0.363279	0.256	0.021	1.78751e-102	BX957322.3	0.27504	0.0232337
cacna2d2a	11	Bipolar cells	1.30561e-69	0.346963	0.231	0.025	2.68981e-65	cacna2d2a	0.267377	0.0268807
abcc8b	11	Bipolar cells	3.11712e-58	0.319282	0.206	0.024	6.42188e-54	abcc8b	0.247959	0.0266495
mtus1b	11	Bipolar cells	1.3599e-39	0.27786	0.191	0.029	2.80166e-35	mtus1b	0.224148	0.0315502
si:ch211-156l18.8	12	Bipolar cells	1.26025e-254	0.928469	0.527	0.029	2.59636e-250	si:ch211-156l18.8	0.676111	0.0325454
scg2b	12	Bipolar cells	6.99645e-261	0.911561	0.486	0.024	1.44141e-256	scg2b	0.66227	0.0304237
syt13	12	Bipolar cells	0	0.872652	0.527	0.022	0	syt13	0.630409	0.0255323
chtf18	12	Bipolar cells	0	0.870591	0.439	0.011	0	chtf18	0.615916	0.0124678
prkd3	12	Bipolar cells	0	0.759053	0.439	0.013	0	prkd3	0.540122	0.0139862
dgkaa	12	Bipolar cells	0	0.66959	0.459	0.006	0	dgkaa	0.470848	0.00672371
unc80	12	Bipolar cells	0	0.637386	0.345	0.007	0	unc80	0.449525	0.0077225
plk2a	12	Bipolar cells	0	0.544944	0.27	0.005	0	plk2a	0.382685	0.00495869
unc5b	12	Bipolar cells	3.7245e-110	0.507404	0.372	0.033	7.67323e-106	unc5b	0.387283	0.0355769
ptp4a3a	12	Bipolar cells	3.4738e-215	0.505787	0.378	0.017	7.15673e-211	ptp4a3a	0.368764	0.0181791
si:ch211-13f8.1	12	Bipolar cells	3.0827e-128	0.465989	0.318	0.02	6.35098e-124	si:ch211-13f8.1	0.345122	0.022123
tmeff2a	12	Bipolar cells	3.53846e-114	0.448114	0.318	0.023	7.28993e-110	tmeff2a	0.335507	0.0248976
adarb2	12	Bipolar cells	5.31223e-129	0.445036	0.324	0.021	1.09443e-124	adarb2	0.335507	0.027031
plch1	12	Bipolar cells	1.08332e-58	0.44296	0.243	0.026	2.23186e-54	plch1	0.335507	0.02847
dhrsx	12	Bipolar cells	9.74398e-57	0.421917	0.257	0.03	2.00745e-52	dhrsx	0.325798	0.0333471
dacha	12	Bipolar cells	2.34093e-175	0.410033	0.216	0.006	4.82279e-171	dacha	0.291055	0.00684126
ptpn5	12	Bipolar cells	1.48252e-94	0.403515	0.297	0.024	3.05429e-90	ptpn5	0.306093	0.0263972
si:ch73-380n15.2	12	Bipolar cells	3.83834e-106	0.365239	0.257	0.016	7.90775e-102	si:ch73-380n15.2	0.270646	0.0174815
sorcs3b	12	Bipolar cells	2.45141e-190	0.354464	0.243	0.007	5.0504e-186	sorcs3b	0.255061	0.0093654
nlgn1	12	Bipolar cells	4.54491e-61	0.334436	0.25	0.026	9.36341e-57	nlgn1	0.260283	0.02847
ldb2a	12	Bipolar cells	2.98449e-48	0.321188	0.236	0.029	6.14864e-44	ldb2a	0.255061	0.0324309
si:ch211-270g19.5	12	Bipolar cells	1.54579e-78	0.3176	0.189	0.012	3.18464e-74	si:ch211-270g19.5	0.233896	0.0137528
tanc1a	12	Bipolar cells	4.95779e-72	0.287295	0.216	0.017	1.0214e-67	tanc1a	0.217723	0.0185858
FO704673.1	12	Bipolar cells	4.63714e-124	0.274736	0.155	0.005	9.55344e-120	FO704673.1	0.195745	0.00531194
nrn1la	12	Bipolar cells	3.02019e-52	0.268681	0.189	0.018	6.22219e-48	nrn1la	0.206794	0.0205589
pcdh10b	12	Bipolar cells	2.13056e-19	0.267416	0.216	0.051	4.38939e-15	pcdh10b	0.249812	0.0644534
plp1b	13	Oligodendrocytes	0	4.11885	0.929	0.008	0	plp1b	2.86467	0.0097051
cd59	13	Oligodendrocytes	0	3.40901	0.858	0.009	0	cd59	2.37545	0.0125108
cldnk	13	Oligodendrocytes	0	2.8741	0.858	0.004	0	cldnk	1.99636	0.00418768
qki2	13	Oligodendrocytes	0	2.17963	0.937	0.032	0	qki2	1.54605	0.0352482
tuft1a	13	Oligodendrocytes	0	2.17131	0.835	0.02	0	tuft1a	1.52742	0.0223849
cd9b	13	Oligodendrocytes	0	2.15197	0.811	0.005	0	cd9b	1.49793	0.00630434
tuba8l3	13	Oligodendrocytes	0	2.08132	0.787	0.007	0	tuba8l3	1.45108	0.00841652
si:dkey-200l5.4	13	Oligodendrocytes	0	1.98292	0.827	0.002	0	si:dkey-200l5.4	1.3764	0.00194857
ly75	13	Oligodendrocytes	0	1.97794	0.882	0.031	0	ly75	1.40386	0.0328489
mag	13	Oligodendrocytes	0	1.97038	0.835	0.002	0	mag	1.36842	0.0026562
zgc:153981	13	Oligodendrocytes	0	1.70837	0.78	0.009	0	zgc:153981	1.19368	0.00952948
cldn19	13	Oligodendrocytes	0	1.59705	0.858	0.002	0	cldn19	1.10906	0.00206654
vim	13	Oligodendrocytes	5.72988e-290	1.4899	0.787	0.053	1.18047e-285	vim	1.09598	0.063267
zgc:174888	13	Oligodendrocytes	0	1.47445	0.819	0.024	0	zgc:174888	1.05022	0.0282054
nxph2b	13	Oligodendrocytes	0	1.44036	0.575	0.014	0	nxph2b	1.0166	0.0182148
mbpb	13	Oligodendrocytes	0	1.42911	0.63	0.014	0	mbpb	1.01088	0.020302
si:rp71-19m20.1	13	Oligodendrocytes	0	1.41415	0.709	0.021	0	si:rp71-19m20.1	1.00225	0.022038
dip2ba	13	Oligodendrocytes	1.3714e-289	1.3612	0.756	0.048	2.82535e-285	dip2ba	0.993543	0.0500306
sc:d189	13	Oligodendrocytes	0	1.35902	0.614	0.004	0	sc:d189	0.945773	0.00377559
c7b	13	Oligodendrocytes	0	1.30929	0.591	0.018	0	c7b	0.939638	0.0321051
tlcd5a	13	Oligodendrocytes	0	1.30203	0.795	0.012	0	tlcd5a	0.914715	0.0122189
wnk4b	13	Oligodendrocytes	0	1.24206	0.732	0.014	0	wnk4b	0.876125	0.0151922
lmo7a	13	Oligodendrocytes	0	1.22887	0.732	0.015	0	lmo7a	0.872841	0.0210546
flrt2	13	Oligodendrocytes	0	1.19819	0.606	0.019	0	flrt2	0.852906	0.0223849
flj13639	13	Oligodendrocytes	0	1.15129	0.346	0.005	0	flj13639	0.804787	0.0067741
tlcd1	13	Oligodendrocytes	0	1.13923	0.646	0.001	0	tlcd1	0.790603	0.000945235
aatkb	13	Oligodendrocytes	0	1.13442	0.638	0.011	0	aatkb	0.79772	0.0114012
ninj2	13	Oligodendrocytes	0	1.03615	0.606	0.002	0	ninj2	0.720333	0.00212552
abca2	13	Oligodendrocytes	0	1.01552	0.661	0.026	0	abca2	0.731762	0.0278605
sox10	13	Oligodendrocytes	0	1.00478	0.614	0.014	0	sox10	0.712641	0.0161814
hepacama	13	Oligodendrocytes	0	0.964257	0.614	0.005	0	hepacama	0.673266	0.00489373
aatka	13	Oligodendrocytes	2.45533e-283	0.952185	0.646	0.034	5.05848e-279	aatka	0.697076	0.0370724
olig2	13	Oligodendrocytes	0	0.895565	0.559	0.01	0	olig2	0.632276	0.011518
plp1a	13	Oligodendrocytes	0	0.889871	0.488	0.002	0	plp1a	0.619645	0.00283303
kcnj11l.1	13	Oligodendrocytes	0	0.887832	0.417	0.003	0	kcnj11l.1	0.619645	0.00424654
gal3st1a	13	Oligodendrocytes	0	0.828343	0.488	0.002	0	gal3st1a	0.576348	0.0021845
gadd45bb	13	Oligodendrocytes	8.65638e-236	0.791471	0.402	0.015	1.78339e-231	gadd45bb	0.567459	0.018853
syngr2b	13	Oligodendrocytes	0	0.779772	0.567	0.009	0	syngr2b	0.54944	0.00894387
tppp2	13	Oligodendrocytes	0	0.778788	0.504	0.005	0	tppp2	0.544885	0.00507017
arhgap42a	13	Oligodendrocytes	0	0.753807	0.512	0.008	0	arhgap42a	0.531091	0.00859233
gadd45ga	13	Oligodendrocytes	1.54174e-80	0.717504	0.449	0.056	3.17628e-76	gadd45ga	0.567459	0.0701231
plp2	13	Oligodendrocytes	0	0.716809	0.504	0.01	0	plp2	0.507671	0.0108166
vamp5	13	Oligodendrocytes	0	0.678991	0.441	0.008	0	vamp5	0.478823	0.00818205
camsap2b	13	Oligodendrocytes	1.22376e-257	0.669028	0.465	0.019	2.52119e-253	camsap2b	0.483689	0.0199544
pou3f3b	13	Oligodendrocytes	0	0.641457	0.425	0.009	0	pou3f3b	0.459118	0.0144934
timd4	13	Oligodendrocytes	0	0.631322	0.457	0.001	0	timd4	0.439017	0.00141752
htra1a	13	Oligodendrocytes	0	0.593296	0.402	0.002	0	htra1a	0.413308	0.00206654
gpr37a	13	Oligodendrocytes	2.14306e-135	0.578504	0.441	0.032	4.41513e-131	gpr37a	0.44408	0.0430914
bcl2b	13	Oligodendrocytes	2.86124e-257	0.577892	0.378	0.012	5.89472e-253	bcl2b	0.413308	0.0127443
dock10	13	Oligodendrocytes	1.89316e-258	0.57436	0.409	0.014	3.90028e-254	dock10	0.413308	0.0151922
neurl1ab	13	Oligodendrocytes	0	0.553697	0.394	0.003	0	neurl1ab	0.386922	0.00312768
fgfr1a	13	Oligodendrocytes	1.14836e-217	0.5508	0.37	0.014	2.36585e-213	fgfr1a	0.39756	0.0157742
cryabb	13	Oligodendrocytes	0	0.506734	0.315	0.003	0	cryabb	0.35431	0.00306875
si:ch211-234p6.5	13	Oligodendrocytes	1.61827e-271	0.4964	0.346	0.009	3.33395e-267	si:ch211-234p6.5	0.35431	0.0102318
rasgrp3	13	Oligodendrocytes	7.52496e-94	0.411899	0.291	0.02	1.55029e-89	rasgrp3	0.309105	0.0235978
rgs3b	13	Oligodendrocytes	2.441e-73	0.411098	0.315	0.03	5.02896e-69	rgs3b	0.320599	0.0356476
stxbp6l	13	Oligodendrocytes	6.4209e-83	0.406746	0.213	0.012	1.32283e-78	stxbp6l	0.297476	0.0155415
hivep3b	13	Oligodendrocytes	1.08051e-75	0.391547	0.283	0.024	2.22607e-71	hivep3b	0.297476	0.026077
bambia	13	Oligodendrocytes	7.67724e-66	0.38247	0.339	0.038	1.58167e-61	bambia	0.309105	0.0439968
cdk15	13	Oligodendrocytes	1.46896e-151	0.371593	0.26	0.01	3.02635e-147	cdk15	0.267801	0.0102318
tp53i11b	13	Oligodendrocytes	2.07765e-153	0.36839	0.276	0.011	4.28037e-149	tp53i11b	0.267801	0.0124524
CT956002.2	13	Oligodendrocytes	6.42498e-23	0.348336	0.244	0.051	1.32368e-18	CT956002.2	0.297476	0.0560282
myo10l3	13	Oligodendrocytes	1.53188e-30	0.335678	0.252	0.042	3.15597e-26	myo10l3	0.279777	0.0471028
rin2	13	Oligodendrocytes	6.82279e-50	0.279969	0.22	0.022	1.40563e-45	rin2	0.218408	0.024348
CABZ01044281.1	13	Oligodendrocytes	2.19187e-21	0.267484	0.157	0.025	4.51569e-17	CABZ01044281.1	0.212059	0.0266527
ctnnb1	13	Oligodendrocytes	1.98766e-18	0.267075	0.283	0.075	4.09498e-14	ctnnb1	0.273807	0.0886846
stap2a	13	Oligodendrocytes	9.42409e-65	0.255177	0.205	0.015	1.94155e-60	stap2a	0.192766	0.0158906
pvalb6	14	GABAergic AC	0	1.81136	0.546	0.017	0	pvalb6	1.28036	0.0248236
chata	14	GABAergic AC	0	1.58836	0.763	0.014	0	chata	1.12573	0.024766
cplx2	14	GABAergic AC	0	1.56569	0.825	0.019	0	cplx2	1.10887	0.0236142
ngfra	14	GABAergic AC	0	1.44817	0.711	0.015	0	ngfra	1.02371	0.0199195
tnc	14	GABAergic AC	2.37693e-200	1.26048	0.577	0.03	4.89696e-196	tnc	0.914227	0.0405269
sox13	14	GABAergic AC	2.36644e-280	1.19975	0.66	0.028	4.87533e-276	sox13	0.863368	0.0317634
sox2	14	GABAergic AC	0	1.18263	0.753	0.028	0	sox2	0.850239	0.0305052
phf24	14	GABAergic AC	7.57242e-269	1.16475	0.67	0.03	1.56007e-264	phf24	0.841389	0.0340471
slc5a7a	14	GABAergic AC	0	1.14683	0.619	0.005	0	slc5a7a	0.800567	0.00564807
slc18a3a	14	GABAergic AC	0	1.06231	0.629	0.008	0	slc18a3a	0.748299	0.0119643
grm6b	14	GABAergic AC	0	0.961265	0.619	0.01	0	grm6b	0.677562	0.0112644
slit2	14	GABAergic AC	9.39869e-73	0.887942	0.351	0.031	1.93632e-68	slit2	0.656398	0.0409235
shisa8b	14	GABAergic AC	0	0.867046	0.567	0.014	0	shisa8b	0.618246	0.0172554
ism1	14	GABAergic AC	0	0.821835	0.546	0.008	0	ism1	0.578581	0.00892811
hmx4	14	GABAergic AC	8.78862e-182	0.818655	0.557	0.031	1.81063e-177	hmx4	0.601439	0.03399
C9H3orf70	14	GABAergic AC	4.9946e-206	0.791536	0.495	0.021	1.02899e-201	C9H3orf70	0.572783	0.0241327
spon1a	14	GABAergic AC	0	0.704652	0.433	0.005	0	spon1a	0.494193	0.0057654
syn1	14	GABAergic AC	0	0.658278	0.464	0.012	0	syn1	0.468714	0.0124305
gldn	14	GABAergic AC	2.54627e-194	0.639457	0.33	0.01	5.24582e-190	gldn	0.455727	0.0124888
SRCIN1	14	GABAergic AC	6.20161e-202	0.611508	0.443	0.017	1.27766e-197	SRCIN1	0.442569	0.0187042
grin2ab	14	GABAergic AC	1.218e-160	0.550007	0.381	0.016	2.50932e-156	grin2ab	0.402023	0.0207866
cdh18a	14	GABAergic AC	1.2184e-158	0.54261	0.381	0.016	2.51014e-154	cdh18a	0.395102	0.0189936
si:dkey-35i13.1	14	GABAergic AC	1.06824e-202	0.530472	0.371	0.012	2.20078e-198	si:dkey-35i13.1	0.381116	0.0134207
fsta	14	GABAergic AC	7.21081e-127	0.514744	0.309	0.013	1.48557e-122	fsta	0.374049	0.0172554
pou6f2	14	GABAergic AC	6.61351e-173	0.501885	0.371	0.014	1.36252e-168	pou6f2	0.366931	0.0190515
pltp	14	GABAergic AC	6.55673e-121	0.48447	0.33	0.016	1.35082e-116	pltp	0.352543	0.0167334
rgmb	14	GABAergic AC	3.85745e-88	0.482883	0.33	0.022	7.94712e-84	rgmb	0.359763	0.0250537
sh3rf2	14	GABAergic AC	2.47945e-186	0.464782	0.289	0.007	5.10817e-182	sh3rf2	0.330564	0.00840168
gfra3	14	GABAergic AC	3.05692e-236	0.451273	0.309	0.007	6.29787e-232	gfra3	0.323129	0.0103305
kcnab2b	14	GABAergic AC	4.48517e-136	0.428062	0.289	0.011	9.24034e-132	kcnab2b	0.308091	0.0113811
rnd3b	14	GABAergic AC	4.33901e-205	0.417781	0.196	0.003	8.93923e-201	rnd3b	0.292823	0.00323978
kctd15a	14	GABAergic AC	3.40623e-107	0.402086	0.278	0.013	7.01751e-103	kctd15a	0.292823	0.014119
robo3	14	GABAergic AC	1.0505e-41	0.378693	0.258	0.028	2.16424e-37	robo3	0.292823	0.0303335
bdnf	14	GABAergic AC	1.65362e-121	0.375554	0.237	0.008	3.40678e-117	bdnf	0.269476	0.00916198
bcar1	14	GABAergic AC	2.06704e-50	0.353291	0.258	0.023	4.25852e-46	bcar1	0.269476	0.0245933
asic4b	14	GABAergic AC	5.25755e-164	0.348676	0.196	0.004	1.08316e-159	asic4b	0.245571	0.00388647
strip2	14	GABAergic AC	6.14384e-69	0.333746	0.227	0.013	1.26575e-64	strip2	0.245571	0.0142353
sv2ca	14	GABAergic AC	0	0.328103	0.216	0.002	0	sv2ca	0.22931	0.00188624
megf11	14	GABAergic AC	4.17834e-194	0.32293	0.247	0.005	8.60821e-190	megf11	0.22931	0.00547205
RYR2	14	GABAergic AC	1.14492e-30	0.308046	0.227	0.029	2.35877e-26	RYR2	0.245571	0.0320492
id4	14	GABAergic AC	2.52821e-53	0.298836	0.237	0.019	5.20862e-49	id4	0.22931	0.0221726
slitrk2	14	GABAergic AC	1.29917e-98	0.294182	0.216	0.008	2.67654e-94	slitrk2	0.212781	0.00886963
RAMP1	14	GABAergic AC	8.62276e-24	0.287653	0.216	0.033	1.77646e-19	RAMP1	0.237473	0.0380877
cacna1bb	14	GABAergic AC	6.85101e-76	0.281856	0.186	0.008	1.41144e-71	cacna1bb	0.204413	0.00904505
sult4a1	14	GABAergic AC	2.46222e-20	0.271948	0.216	0.037	5.07267e-16	sult4a1	0.22931	0.0408102
kcnip3b	14	GABAergic AC	5.66419e-76	0.271369	0.175	0.007	1.16694e-71	kcnip3b	0.195974	0.00787498
kcnq5b	14	GABAergic AC	2.37978e-103	0.26205	0.186	0.006	4.90282e-99	kcnq5b	0.187463	0.00582406
tafa1a	14	GABAergic AC	1.83627e-100	0.260865	0.186	0.006	3.78308e-96	tafa1a	0.187463	0.00664493
cemip	14	GABAergic AC	1.98059e-34	0.254285	0.134	0.009	4.08041e-30	cemip	0.187463	0.0112061
nid1a	15	Pericytes	0	2.27895	0.506	0.008	0	nid1a	1.58898	0.0093275
ccl25b	15	Pericytes	0	2.12976	0.38	0.003	0	ccl25b	1.48275	0.0065208
rgs5a	15	Pericytes	3.91836e-44	1.94348	0.177	0.011	8.0726e-40	rgs5a	1.36389	0.0167737
col1a1b	15	Pericytes	0	1.7609	0.608	0.005	0	col1a1b	1.22526	0.00470395
col5a1	15	Pericytes	1.9648e-295	1.40782	0.544	0.015	4.04788e-291	col5a1	0.991844	0.01602
epas1a	15	Pericytes	9.87857e-196	1.28329	0.405	0.012	2.03518e-191	epas1a	0.903552	0.014046
tmem47	15	Pericytes	3.46751e-226	1.16605	0.468	0.014	7.14376e-222	tmem47	0.823509	0.0152657
efemp2a	15	Pericytes	0	1.15738	0.481	0.004	0	efemp2a	0.806702	0.00446928
cxcl12a	15	Pericytes	7.98096e-251	1.04589	0.278	0.004	1.64424e-246	cxcl12a	0.730419	0.00546626
col12a1a	15	Pericytes	1.46236e-290	1.03486	0.38	0.007	3.01275e-286	col12a1a	0.724302	0.00698913
ogfrl2	15	Pericytes	3.66476e-63	0.951488	0.165	0.006	7.55014e-59	ogfrl2	0.667505	0.00798361
col6a4a	15	Pericytes	0	0.950804	0.468	0.002	0	col6a4a	0.66099	0.00194306
calcrla	15	Pericytes	0	0.906741	0.392	0.006	0	calcrla	0.634498	0.00599367
lama4	15	Pericytes	0	0.890375	0.494	0.004	0	lama4	0.620985	0.00382365
si:dkey-7j14.6	15	Pericytes	2.37542e-71	0.752751	0.506	0.053	4.89383e-67	si:dkey-7j14.6	0.579312	0.0575447
itgb1a	15	Pericytes	0	0.741165	0.418	0.007	0	itgb1a	0.520901	0.0071647
pdgfrb	15	Pericytes	8.12743e-28	0.725754	0.278	0.039	1.67441e-23	pdgfrb	0.550533	0.0474786
f3b	15	Pericytes	1.62182e-183	0.7248	0.316	0.008	3.34127e-179	f3b	0.513354	0.0109611
si:ch211-160j14.3	15	Pericytes	0	0.633641	0.367	0.003	0	si:ch211-160j14.3	0.442737	0.00353004
rbp4	15	Pericytes	3.43953e-175	0.617465	0.228	0.004	7.08612e-171	rbp4	0.434573	0.00657936
myl9b	15	Pericytes	9.65035e-56	0.578628	0.342	0.031	1.98816e-51	myl9b	0.434573	0.0334987
krt18a.1	15	Pericytes	2.46944e-75	0.571108	0.241	0.011	5.08755e-71	krt18a.1	0.409676	0.0138135
col2a1b	15	Pericytes	7.11201e-168	0.52977	0.304	0.008	1.46522e-163	col2a1b	0.375484	0.00827591
akap12b	15	Pericytes	1.425e-22	0.520433	0.266	0.043	2.93579e-18	akap12b	0.409676	0.0489389
rnf213b	15	Pericytes	1.00471e-69	0.50411	0.304	0.02	2.06991e-65	rnf213b	0.375484	0.0260616
si:dkey-262k9.2	15	Pericytes	2.17133e-82	0.491635	0.177	0.006	4.47337e-78	si:dkey-262k9.2	0.349051	0.00827591
nr2f1a	15	Pericytes	3.97926e-31	0.475036	0.266	0.033	8.19807e-27	nr2f1a	0.366751	0.0374805
isg15	15	Pericytes	4.58381e-18	0.474002	0.152	0.019	9.44356e-14	isg15	0.35794	0.0293866
notch3	15	Pericytes	2.03967e-25	0.473507	0.215	0.026	4.20213e-21	notch3	0.35794	0.0297299
bgnb	15	Pericytes	2.22058e-79	0.453798	0.266	0.013	4.57485e-75	bgnb	0.331033	0.0164839
CU984600.2	15	Pericytes	8.3224e-46	0.445023	0.253	0.021	1.71458e-41	CU984600.2	0.340082	0.0316161
sult2st3	15	Pericytes	8.35067e-140	0.432339	0.19	0.003	1.72041e-135	sult2st3	0.303381	0.00370621
fgd5a	15	Pericytes	2.01438e-74	0.415155	0.165	0.005	4.15003e-70	fgd5a	0.293991	0.00622799
plekhf1	15	Pericytes	1.08854e-65	0.402832	0.139	0.004	2.24261e-61	plekhf1	0.284512	0.0052904
ackr4b	15	Pericytes	1.51274e-161	0.388181	0.253	0.005	3.11654e-157	ackr4b	0.274943	0.00587649
cdon	15	Pericytes	8.75352e-68	0.382257	0.278	0.017	1.8034e-63	cdon	0.284512	0.0195518
cxcl18b	15	Pericytes	2.69644e-38	0.381567	0.266	0.027	5.5552e-34	cxcl18b	0.303381	0.0388988
acvrl1	15	Pericytes	1.20764e-37	0.379416	0.165	0.011	2.48798e-33	acvrl1	0.274943	0.0119516
tns2a	15	Pericytes	1.80172e-97	0.372299	0.215	0.007	3.7119e-93	tns2a	0.265281	0.00722322
yap1	15	Pericytes	2.85358e-35	0.369412	0.291	0.034	5.87895e-31	yap1	0.293991	0.0379346
plecb	15	Pericytes	3.62884e-46	0.358811	0.253	0.02	7.47613e-42	plecb	0.274943	0.0262339
her9	15	Pericytes	3.88948e-23	0.350183	0.165	0.017	8.01311e-19	her9	0.265281	0.0225527
mfap5	15	Pericytes	1.14804e-22	0.344612	0.139	0.013	2.3652e-18	mfap5	0.255525	0.0166578
stk17al	15	Pericytes	1.00386e-54	0.334502	0.215	0.013	2.06815e-50	stk17al	0.245673	0.0138135
zfp36l2	15	Pericytes	9.66503e-94	0.331597	0.19	0.006	1.99119e-89	zfp36l2	0.235722	0.00587649
irf1b	15	Pericytes	2.12141e-36	0.318554	0.177	0.013	4.37053e-32	irf1b	0.235722	0.0149174
plscr3b	15	Pericytes	8.13689e-68	0.31847	0.253	0.014	1.67636e-63	plscr3b	0.235722	0.0149754
kctd8	15	Pericytes	7.0197e-25	0.314789	0.165	0.016	1.4462e-20	kctd8	0.235722	0.0175269
egfra	15	Pericytes	3.60676e-36	0.312035	0.203	0.017	7.43064e-32	egfra	0.235722	0.0194362
helz2	15	Pericytes	2.58242e-58	0.307158	0.203	0.01	5.3203e-54	helz2	0.225672	0.0127666
cyp3c1	15	Pericytes	1.73488e-58	0.303971	0.228	0.013	3.57419e-54	cyp3c1	0.225672	0.0149754
zgc:114181	15	Pericytes	3.47645e-29	0.302501	0.165	0.014	7.16218e-25	zgc:114181	0.255525	0.0458474
cygb1	15	Pericytes	1.54608e-45	0.298821	0.152	0.008	3.18523e-41	cygb1	0.21552	0.00839281
arhgap27l	15	Pericytes	1.20343e-163	0.290446	0.215	0.004	2.47931e-159	arhgap27l	0.205263	0.00394107
klf7a	15	Pericytes	2.46912e-78	0.284783	0.19	0.007	5.08689e-74	klf7a	0.205263	0.00786666
stat1b	15	Pericytes	3.2722e-59	0.284699	0.165	0.007	6.74139e-55	stat1b	0.205263	0.00792513
serinc2	15	Pericytes	1.02792e-42	0.28389	0.228	0.018	2.11773e-38	serinc2	0.21552	0.0187423
tns1b	15	Pericytes	7.43316e-73	0.272619	0.165	0.005	1.53138e-68	tns1b	0.1949	0.00593508
tnfrsf1a	15	Pericytes	3.9216e-39	0.270011	0.215	0.017	8.07928e-35	tnfrsf1a	0.205263	0.0181059
adgre10	15	Pericytes	1.63995e-06	0.26507	0.114	0.027	0.0337862	adgre10	0.21552	0.0317874
antxr2a	15	Pericytes	1.89729e-41	0.257484	0.203	0.015	3.90879e-37	antxr2a	0.1949	0.0164259
kidins220a	16	Glycinergic AC	7.12559e-269	5.23803	1	0.028	1.46801e-264	kidins220a	3.67066	0.0399327
islr2	16	Glycinergic AC	2.2333e-261	4.55022	0.944	0.026	4.60103e-257	islr2	3.19413	0.0401586
kcnip1b	16	Glycinergic AC	0	2.35455	0.75	0.009	0	kcnip1b	1.64223	0.0101773
tbx3a	16	Glycinergic AC	0	2.1755	0.972	0.022	0	tbx3a	1.54045	0.0325053
ccdc24	16	Glycinergic AC	2.92113e-253	2.10148	0.75	0.016	6.0181e-249	ccdc24	1.47908	0.0224389
si:ch211-214c7.4	16	Glycinergic AC	5.1593e-202	2.08657	0.972	0.036	1.06292e-197	si:ch211-214c7.4	1.48539	0.039085
xpr1a	16	Glycinergic AC	0	2.04267	0.889	0.018	0	xpr1a	1.43376	0.0178873
b4galnt4b	16	Glycinergic AC	0	1.87842	0.944	0.005	0	b4galnt4b	1.30683	0.00480911
kcnd1	16	Glycinergic AC	0	1.72447	0.833	0.007	0	kcnd1	1.20397	0.00866313
cacna1ab	16	Glycinergic AC	0	1.43563	0.806	0.014	0	cacna1ab	1.0116	0.0165004
lhx2b	16	Glycinergic AC	3.75215e-287	1.39372	0.889	0.02	7.73018e-283	lhx2b	0.991192	0.025137
mex3b	16	Glycinergic AC	1.71052e-116	1.2557	0.806	0.041	3.52402e-112	mex3b	0.916291	0.0459025
dpysl4	16	Glycinergic AC	1.34661e-178	1.19265	0.778	0.025	2.77429e-174	dpysl4	0.859132	0.0324484
chga	16	Glycinergic AC	0	1.07874	0.75	0.011	0	chga	0.760286	0.0125604
scube1	16	Glycinergic AC	0	0.945683	0.694	0.008	0	scube1	0.664976	0.00947874
rasd1	16	Glycinergic AC	7.0593e-287	0.902016	0.639	0.01	1.45436e-282	rasd1	0.635989	0.0107591
BX927333.1	16	Glycinergic AC	9.30402e-258	0.878546	0.611	0.01	1.91681e-253	BX927333.1	0.621174	0.012212
itpka	16	Glycinergic AC	0	0.800586	0.5	0.004	0	itpka	0.559616	0.00469209
sema6e	16	Glycinergic AC	1.75738e-55	0.760295	0.472	0.029	3.62055e-51	sema6e	0.559616	0.0326191
nav1b	16	Glycinergic AC	2.26434e-125	0.759299	0.528	0.016	4.665e-121	nav1b	0.543615	0.0173096
gbx2	16	Glycinergic AC	7.99409e-142	0.712327	0.472	0.011	1.64694e-137	gbx2	0.510826	0.0170785
lhx9	16	Glycinergic AC	9.64466e-100	0.686079	0.444	0.014	1.98699e-95	lhx9	0.494019	0.0184646
sez6b	16	Glycinergic AC	2.25804e-95	0.662417	0.472	0.017	4.65202e-91	sez6b	0.476924	0.0177718
mctp1a	16	Glycinergic AC	5.93147e-43	0.636076	0.306	0.016	1.222e-38	mctp1a	0.459532	0.0186377
mkxa	16	Glycinergic AC	9.89776e-162	0.623587	0.444	0.008	2.03914e-157	mkxa	0.441833	0.00959521
rab13	16	Glycinergic AC	1.44273e-52	0.582716	0.361	0.018	2.97231e-48	rab13	0.423814	0.0199064
glra4b	16	Glycinergic AC	2.35169e-126	0.514238	0.417	0.01	4.84495e-122	glra4b	0.367725	0.0112824
uchl1	16	Glycinergic AC	1.5452e-51	0.493175	0.389	0.021	3.18341e-47	uchl1	0.367725	0.025882
lrrc7	16	Glycinergic AC	1.80446e-76	0.48681	0.333	0.01	3.71755e-72	lrrc7	0.348307	0.0108754
nav3	16	Glycinergic AC	3.81705e-18	0.481158	0.278	0.03	7.8639e-14	nav3	0.367725	0.0342111
ENSDARG00000087599	16	Glycinergic AC	1.3928e-45	0.461529	0.389	0.024	2.86945e-41	ENSDARG00000087599	0.348307	0.0283995
luzp2	16	Glycinergic AC	7.79414e-49	0.441476	0.361	0.019	1.60575e-44	luzp2	0.328504	0.0224964
si:dkey-7f3.9	16	Glycinergic AC	8.11272e-40	0.423652	0.278	0.014	1.67138e-35	si:dkey-7f3.9	0.308301	0.0146482
adcy8	16	Glycinergic AC	9.50997e-94	0.344675	0.278	0.006	1.95924e-89	adcy8	0.245122	0.00621229
l1camb	16	Glycinergic AC	2.8682e-29	0.274824	0.194	0.009	5.90907e-25	l1camb	0.200671	0.0101773
gabrb1	16	Glycinergic AC	4.50399e-08	0.269043	0.111	0.012	0.000927911	gabrb1	0.200671	0.0141846
cacna1aa	16	Glycinergic AC	1.75273e-13	0.266119	0.167	0.015	3.61098e-09	cacna1aa	0.200671	0.0162112
gabra4	16	Glycinergic AC	1.03414e-23	0.265285	0.222	0.015	2.13053e-19	gabra4	0.200671	0.0167895
parp8	16	Glycinergic AC	1.0155e-15	0.262285	0.194	0.017	2.09213e-11	parp8	0.200671	0.0188685
