# Supplementary material for: The regeneration-responsive element careg monitors activation of Müller glia after MNU-induced damage of photoreceptors in the zebrafish retina
Source: Front Mol Neurosci. 2023 Apr 17;16:1160707. doi: 10.3389/fnmol.2023.1160707 (PMC10149768; doi:10.3389/fnmol.2023.1160707)
Supplement: Supplementary file 4 [file Table_2.XLSX]

## Sheet: Sheet1
Identification of cluster identities in the original scRNAseq analysis
cluster nr	cluster identity	number of cells	genes of references	comments
0	Rods Cluster A	3586	"rom1a, "cnga1a", "saga"
1	Cones Cluster B (R/G/B high)	2590	"pdcb, "gucy2d", "slc24a2", "gnat2"	enriched genes: arr3a, grk7a, guca1g, rcvrn3, cngb3.1, cnga3b, pde6ha, gngt2a
2	Müller Glia	2489	"fabp7a, "rlbp1a", "slc1a2b", "gfap"
3	Rods Cluster B	1940	"rom1a, "cnga1a", "guca1a"
4	Bipolar cells	1467	"cabp5a, "cabp2a", "nrn1lb", "vsx1"	OFF Cone Bipolar cells "neto1"
5	GABAergic Amacrine cells	1324	"slc6a1a, "slc6a1b", "slc32a1"
6	Microglia	1038	"mpeg1.1, "ptprc"
7	RPE	857	"rpe65a", "pmela"
8	Horizontal cells	633	"onecut2", "slc12a2", "pcdh8"
9	Cones Cluster A (UV high)	232	"pdcb, "gucy2d", "slc24a2"	enriched genes: opn1sw1, arr3b, cngb3.2, cngb1b, rcvrn2, guca1e, grk1b
10	Erythrocytes	204	"hbaa1", "hemgn"
11	Bipolar cells	199	"cabp5a, "cabp2a", "nrn1lb", "vsx1"	S4 Bipolar cells (vsx2 high) = "vsx2", "irx7", "pvalb9"
12	Bipolar cells	148	"cabp5a, "cabp2a", "nrn1lb", "vsx1"	ON Cone Bipolar cells "gnao1b","gnb3a","trpm1a"
13	Oligodendrocytes	127	"olig2", "mbpa"
14	GABAergic Amacrine cells	97	"slc6a1a, "slc6a1b", "skc32a1"
15	Pericytes	79	"notch3", "fstl1b", "pdgfrb", "nid1a"
16	Glycinergic Amacrine cells	36	"islr2", "slc6a9"
all clusters		17046
