# Supplementary material for: The regeneration-responsive element careg monitors activation of Müller glia after MNU-induced damage of photoreceptors in the zebrafish retina
Source: Front Mol Neurosci. 2023 Apr 17;16:1160707. doi: 10.3389/fnmol.2023.1160707 (PMC10149768; doi:10.3389/fnmol.2023.1160707)
Supplement: Supplementary file 5 [file Table_3.XLSX]

## Sheet: Sheet1
Cell numbers in each cluster per condition
	control	3d	7d	10 d	total
Rods Cluster A	91	968	1181	1346	3586
Rods Cluster B	275	653	417	595	1940
Cones Cluster A (UV high )	84	81	23	44	232
Cones Cluster B (RGB high)	592	650	512	836	2590
Müller Glia	290	629	590	980	2489
GABAergic Amacrine cells	260	197	427	537	1421
Glycinergic Amacrine cells	7	11	8	10	36
Bipolar cells	630	439	341	404	1814
Horizontal cells	161	143	163	166	633
Oligodendrocytes	20	37	27	43	127
Erythrocytes	9	87	33	75	204
Pericytes	4	7	13	55	79
Microglia	72	345	242	379	1038
RPE	103	125	230	399	857
Total	2598	4372	4207	5869	17046
					17046
