# Supplementary material for: The regeneration-responsive element careg monitors activation of Müller glia after MNU-induced damage of photoreceptors in the zebrafish retina
Source: Front Mol Neurosci. 2023 Apr 17;16:1160707. doi: 10.3389/fnmol.2023.1160707 (PMC10149768; doi:10.3389/fnmol.2023.1160707)
Supplement: Supplementary file 6 [file Table_4.XLSX]

## Sheet: DEGs Rods A vs B
	p_val	avg_log2FC	pct.1	pct.2	p_val_adj	cluster	gene	mean.in.cluster	mean.out.of.cluster
ppdpfa	0	2.10235	0.999	0.901	0	A Rods	ppdpfa	3.28693	1.82969
rho	0	1.51582	1	0.999	0	A Rods	rho	5.09189	4.0412
mt-nd1	0	1.48309	0.985	0.619	0	A Rods	mt-nd1	2.14836	1.12037
mt-atp6	0	1.32912	0.998	0.884	0	A Rods	mt-atp6	2.63674	1.71547
mt-co2	0	1.31488	0.999	0.947	0	A Rods	mt-co2	3.09653	2.18512
mt-co1	0	1.20406	0.996	0.863	0	A Rods	mt-co1	2.44351	1.60892
mt-co3	0	1.15998	0.999	0.924	0	A Rods	mt-co3	2.76144	1.9574
gngt1	0	1.07833	0.999	0.961	0	A Rods	gngt1	2.85	2.10256
mt-nd2	0	1.01856	0.933	0.538	0	A Rods	mt-nd2	1.44524	0.739234
mt-cyb	0	0.997755	0.959	0.571	0	A Rods	mt-cyb	1.57263	0.881037
pde6gb	0	0.968243	1	0.99	0	A Rods	pde6gb	3.21245	2.54132
ndufa4l	0	0.932379	0.722	0.201	0	A Rods	ndufa4l	0.861969	0.215693
rom1b	0	0.922111	0.992	0.79	0	A Rods	rom1b	1.88022	1.24106
atp5l	3.22574e-286	0.898995	0.732	0.239	6.64568e-282	A Rods	atp5l	0.894185	0.27105
cox7c	3.47091e-286	0.839324	0.695	0.193	7.15078e-282	A Rods	cox7c	0.791217	0.209442
slc25a5	2.61318e-268	0.838526	0.918	0.629	5.38367e-264	A Rods	slc25a5	1.31478	0.733557
mt-nd4	2.50677e-266	0.80882	0.868	0.432	5.16446e-262	A Rods	mt-nd4	1.13342	0.572783
pabpc1a	3.39806e-257	0.796639	0.668	0.195	7.00068e-253	A Rods	pabpc1a	0.762883	0.210695
atp5fa1	1.2573e-256	0.769629	0.677	0.2	2.59028e-252	A Rods	atp5fa1	0.754133	0.220666
atp5mc3b	7.45442e-254	0.806571	0.719	0.261	1.53576e-249	A Rods	atp5mc3b	0.843786	0.284714
si:dkey-17e16.15	1.35452e-252	0.817609	0.722	0.277	2.79059e-248	A Rods	si:dkey-17e16.15	0.861852	0.295129
atp5f1b	1.0453e-247	0.76521	0.733	0.296	2.15352e-243	A Rods	atp5f1b	0.835839	0.305436
ndufs7	1.77898e-229	0.707777	0.59	0.144	3.66506e-225	A Rods	ndufs7	0.641942	0.151349
si:dkey-151g10.6	5.42648e-226	0.770551	0.932	0.664	1.11796e-221	A Rods	si:dkey-151g10.6	1.40699	0.872888
idh2	3.4014e-223	0.732029	0.675	0.247	7.00756e-219	A Rods	idh2	0.763403	0.256
rps29	2.67946e-218	0.752378	0.824	0.442	5.52022e-214	A Rods	rps29	1.05092	0.529415
atp5f1e	3.7218e-209	0.683377	0.615	0.194	7.66766e-205	A Rods	atp5f1e	0.67599	0.202309
atp5mf	4.6467e-206	0.678263	0.585	0.169	9.57313e-202	A Rods	atp5mf	0.642529	0.172393
cox8a	4.60025e-205	0.690386	0.593	0.175	9.47743e-201	A Rods	cox8a	0.664291	0.185752
gpx4b	1.17784e-195	0.742863	0.662	0.259	2.42659e-191	A Rods	gpx4b	0.800402	0.285489
mt-nd3	9.22797e-194	0.678168	0.837	0.485	1.90115e-189	A Rods	mt-nd3	1.07377	0.603696
cox6a1	1.32241e-189	0.63145	0.564	0.163	2.72443e-185	A Rods	cox6a1	0.607909	0.170221
uqcrb	4.08566e-189	0.613982	0.536	0.137	8.41728e-185	A Rods	uqcrb	0.569368	0.143788
slc25a3a	6.03765e-181	0.678506	0.636	0.261	1.24388e-176	A Rods	slc25a3a	0.733858	0.263553
cox7a2a	7.31981e-181	0.629021	0.53	0.141	1.50803e-176	A Rods	cox7a2a	0.587353	0.151349
atp5pf	4.62906e-179	0.62	0.581	0.192	9.53679e-175	A Rods	atp5pf	0.632061	0.202309
rpl29	1.0449e-171	0.640183	0.666	0.29	2.15269e-167	A Rods	rpl29	0.769106	0.325365
uba52	1.41653e-169	0.631797	0.718	0.36	2.91834e-165	A Rods	uba52	0.842706	0.404778
nnt	1.64766e-157	0.548772	0.464	0.111	3.39451e-153	A Rods	nnt	0.496558	0.116178
rpl39	1.7816e-156	0.62305	0.773	0.446	3.67045e-152	A Rods	rpl39	0.960369	0.528503
mtbl	2.21974e-156	0.553058	0.453	0.105	4.57311e-152	A Rods	mtbl	0.490771	0.10742
cox6c	4.03404e-156	0.554525	0.492	0.136	8.31093e-152	A Rods	cox6c	0.526815	0.142448
arl3l2	6.53462e-156	0.573451	0.672	0.319	1.34626e-151	A Rods	arl3l2	0.732116	0.33463
rps27.1	2.91655e-155	0.583331	0.712	0.364	6.00868e-151	A Rods	rps27.1	0.811859	0.407525
atp5mea	1.39657e-152	0.54909	0.456	0.112	2.87721e-148	A Rods	atp5mea	0.497237	0.116637
guca1a	6.41309e-148	0.764192	0.809	0.501	1.32122e-143	A Rods	guca1a	1.30945	0.77975
rpl30	1.60608e-145	0.563617	0.679	0.342	3.30884e-141	A Rods	rpl30	0.762233	0.371564
gnat1	2.79773e-142	0.554461	0.999	0.971	5.76388e-138	A Rods	gnat1	2.74289	2.35857
ndufa1	2.95003e-137	0.498471	0.441	0.116	6.07766e-133	A Rods	ndufa1	0.465357	0.119843
rpl36a	5.8243e-133	0.542146	0.69	0.366	1.19992e-128	A Rods	rpl36a	0.791849	0.416062
cox7b	2.4679e-132	0.520599	0.49	0.166	5.08437e-128	A Rods	cox7b	0.528461	0.167609
uqcrq	9.42419e-129	0.499903	0.449	0.134	1.94157e-124	A Rods	uqcrq	0.483575	0.137069
rps27.2	3.21677e-128	0.508086	0.509	0.185	6.6272e-124	A Rods	rps27.2	0.551536	0.199358
rps25	1.89281e-125	0.530839	0.67	0.358	3.89956e-121	A Rods	rps25	0.766518	0.398569
meig1	7.30948e-125	0.465346	0.39	0.091	1.5059e-120	A Rods	meig1	0.416925	0.0943725
rps21	9.12806e-121	0.523764	0.615	0.301	1.88056e-116	A Rods	rps21	0.692868	0.329823
rplp1	1.79834e-120	0.523889	0.728	0.432	3.70494e-116	A Rods	rplp1	0.857011	0.493879
cox6b2	2.09224e-120	0.484392	0.521	0.206	4.31043e-116	A Rods	cox6b2	0.558898	0.223144
rps15	7.78814e-120	0.489252	0.613	0.297	1.60451e-115	A Rods	rps15	0.662998	0.323875
rps26l	5.5581e-118	0.489392	0.556	0.241	1.14508e-113	A Rods	rps26l	0.607909	0.268688
rpl14	2.44743e-117	0.515458	0.595	0.287	5.0422e-113	A Rods	rpl14	0.674429	0.317141
rpl23	4.14261e-114	0.488303	0.668	0.377	8.53461e-110	A Rods	rpl23	0.745305	0.406839
ckmt2a	6.72195e-114	0.492341	0.433	0.14	1.38486e-109	A Rods	ckmt2a	0.486837	0.145572
cox4i1	8.14186e-114	0.452454	0.461	0.16	1.67739e-109	A Rods	cox4i1	0.483403	0.169786
atp5mc1	6.19643e-113	0.472051	0.512	0.21	1.27659e-108	A Rods	atp5mc1	0.54331	0.216109
tma7	4.32022e-112	0.444658	0.438	0.144	8.90052e-108	A Rods	tma7	0.459562	0.151349
rpl31	4.56565e-111	0.494945	0.636	0.34	9.40616e-107	A Rods	rpl31	0.717119	0.374049
RPS17	4.76755e-111	0.471356	0.561	0.253	9.82211e-107	A Rods	RPS17	0.609881	0.283162
rpl36	7.60958e-111	0.483261	0.598	0.296	1.56773e-106	A Rods	rpl36	0.662567	0.327596
rps27a	8.70724e-111	0.483851	0.654	0.359	1.79386e-106	A Rods	rps27a	0.731177	0.395797
rpl28	1.75195e-110	0.485007	0.567	0.263	3.60937e-106	A Rods	rpl28	0.629389	0.293208
RPL37A	1.28228e-108	0.500613	0.63	0.343	2.64175e-104	A Rods	RPL37A	0.713573	0.366574
rps10	7.69252e-107	0.459527	0.599	0.3	1.58481e-102	A Rods	rps10	0.641648	0.323129
rpl37.1	2.57364e-106	0.491846	0.641	0.352	5.30222e-102	A Rods	rpl37.1	0.737065	0.396143
rpsa	4.02314e-106	0.486495	0.666	0.387	8.28847e-102	A Rods	rpsa	0.76846	0.431247
mt-nd5	5.54859e-104	0.438322	0.535	0.237	1.14312e-99	A Rods	mt-nd5	0.577227	0.273405
faua	2.25169e-103	0.470112	0.579	0.284	4.63893e-99	A Rods	faua	0.644873	0.319016
fstl5	1.63895e-102	0.487756	0.635	0.369	3.37657e-98	A Rods	fstl5	0.716029	0.377942
ndufb8	2.04252e-100	0.398226	0.366	0.101	4.20799e-96	A Rods	ndufb8	0.382523	0.106494
atp5po	1.7232e-99	0.418146	0.441	0.164	3.55014e-95	A Rods	atp5po	0.457446	0.167609
atp5md	1.88586e-99	0.407515	0.392	0.122	3.88526e-95	A Rods	atp5md	0.41232	0.129852
zgc:193541	2.96392e-98	0.403834	0.409	0.139	6.10627e-94	A Rods	zgc:193541	0.419679	0.139762
rps14	1.36036e-95	0.439398	0.595	0.313	2.80261e-91	A Rods	rps14	0.649107	0.34454
rps2	3.60749e-95	0.428108	0.628	0.344	7.43214e-91	A Rods	rps2	0.682776	0.386034
rps19	1.36581e-93	0.435807	0.642	0.371	2.81385e-89	A Rods	rps19	0.710289	0.40821
uqcr10	4.22299e-93	0.385513	0.365	0.11	8.7002e-89	A Rods	uqcr10	0.383854	0.116637
rpl19	7.2608e-93	0.451039	0.598	0.326	1.49587e-88	A Rods	rpl19	0.67599	0.363354
rps28	1.83795e-92	0.442189	0.557	0.28	3.78655e-88	A Rods	rps28	0.625518	0.319016
rpl35	2.52336e-92	0.439041	0.597	0.328	5.19863e-88	A Rods	rpl35	0.660841	0.35652
atp5pd	7.40857e-92	0.407373	0.485	0.214	1.52631e-87	A Rods	atp5pd	0.505513	0.223144
rps23	1.87007e-91	0.438123	0.594	0.323	3.85272e-87	A Rods	rps23	0.653324	0.34964
aco2	5.76378e-91	0.361359	0.338	0.093	1.18745e-86	A Rods	aco2	0.345317	0.0948415
rpl22	3.09687e-90	0.417117	0.526	0.255	6.38017e-86	A Rods	rpl22	0.560173	0.27105
tmsb1	3.11052e-90	0.406436	0.367	0.116	6.40828e-86	A Rods	tmsb1	0.40658	0.12486
rpl35a	4.71556e-90	0.443217	0.602	0.333	9.715e-86	A Rods	rpl35a	0.687274	0.380059
rps3	4.72758e-90	0.399708	0.525	0.251	9.73975e-86	A Rods	rps3	0.549285	0.272228
atp5if1b	1.97964e-89	0.390296	0.391	0.135	4.07846e-85	A Rods	atp5if1b	0.413427	0.142895
rps3a	3.06134e-89	0.413574	0.538	0.268	6.30697e-85	A Rods	rps3a	0.569052	0.282385
rps26	4.52683e-88	0.404434	0.448	0.186	9.32618e-84	A Rods	rps26	0.479268	0.198935
rps16	6.55009e-88	0.395803	0.5	0.232	1.34945e-83	A Rods	rps16	0.521532	0.247182
ndufa3	2.18452e-87	0.337151	0.31	0.076	4.50055e-83	A Rods	ndufa3	0.314847	0.0811523
rpl21	5.10787e-87	0.424296	0.593	0.324	1.05232e-82	A Rods	rpl21	0.657812	0.363712
rplp2l	1.15841e-86	0.431763	0.563	0.301	2.38655e-82	A Rods	rplp2l	0.631319	0.332044
rplp2	1.99277e-85	0.409926	0.597	0.332	4.1055e-81	A Rods	rplp2	0.642822	0.358683
ndufa5	2.1124e-84	0.342326	0.309	0.081	4.35197e-80	A Rods	ndufa5	0.31891	0.0816275
aplp2	9.80721e-84	0.413977	0.548	0.291	2.02048e-79	A Rods	aplp2	0.592763	0.305816
rps5	2.93491e-83	0.397666	0.559	0.297	6.0465e-79	A Rods	rps5	0.602122	0.326481
rpl32	7.6518e-83	0.421079	0.602	0.352	1.57642e-78	A Rods	rpl32	0.670871	0.379001
rbp3	3.29584e-81	0.544448	0.623	0.382	6.79009e-77	A Rods	rbp3	0.868426	0.491044
rps11	1.14366e-79	0.393821	0.543	0.29	2.35616e-75	A Rods	rps11	0.586733	0.313757
rpl10	1.89954e-79	0.385838	0.579	0.321	3.91343e-75	A Rods	rpl10	0.624324	0.356881
ckmt2b	1.29884e-78	0.396565	0.433	0.193	2.67588e-74	A Rods	ckmt2b	0.467456	0.192578
rpl7	2.67335e-77	0.395495	0.568	0.321	5.50764e-73	A Rods	rpl7	0.617579	0.343443
rps9	1.75442e-76	0.39382	0.561	0.318	3.61446e-72	A Rods	rps9	0.612756	0.33978
rpl38	5.43579e-76	0.392329	0.56	0.311	1.11988e-71	A Rods	rpl38	0.61502	0.343078
rpl18a	7.57368e-76	0.379618	0.539	0.29	1.56033e-71	A Rods	rpl18a	0.574248	0.311117
ppiab	7.69291e-74	0.359622	0.463	0.222	1.58489e-69	A Rods	ppiab	0.481854	0.232583
rpl11	1.9386e-73	0.410448	0.569	0.328	3.9939e-69	A Rods	rpl11	0.655353	0.370852
rps4x	6.86258e-73	0.359952	0.505	0.263	1.41383e-68	A Rods	rps4x	0.529939	0.280439
ptmaa	2.08088e-72	0.448606	0.911	0.783	4.28703e-68	A Rods	ptmaa	1.43081	1.11986
rpl17	3.85239e-72	0.373331	0.523	0.284	7.9367e-68	A Rods	rpl17	0.56383	0.305056
si:ch1073-469d17.2	4.57414e-72	0.386009	0.514	0.28	9.42365e-68	A Rods	si:ch1073-469d17.2	0.557303	0.289742
rplp0	7.69613e-71	0.36461	0.621	0.381	1.58556e-66	A Rods	rplp0	0.682635	0.429906
rpl3	5.25718e-67	0.336306	0.52	0.28	1.08308e-62	A Rods	rpl3	0.549124	0.316014
rps12	6.58087e-67	0.373659	0.537	0.309	1.35579e-62	A Rods	rps12	0.595841	0.33684
rps15a	7.04002e-67	0.356388	0.534	0.302	1.45038e-62	A Rods	rps15a	0.58129	0.334261
ndufb2	2.05852e-66	0.317663	0.358	0.143	4.24096e-62	A Rods	ndufb2	0.364868	0.14468
rpl24	2.61728e-66	0.34654	0.517	0.286	5.39213e-62	A Rods	rpl24	0.544119	0.303916
atp1a3b	1.6745e-65	0.438377	0.859	0.727	3.44981e-61	A Rods	atp1a3b	1.22939	0.925526
sat1a.2	6.7379e-65	0.291483	0.287	0.091	1.38814e-60	A Rods	sat1a.2	0.295944	0.0939034
rpl12	1.37591e-64	0.356545	0.584	0.355	2.83465e-60	A Rods	rpl12	0.638414	0.391276
ybx1	2.79074e-63	0.348243	0.512	0.293	5.74947e-59	A Rods	ybx1	0.539577	0.298194
rpl13a	3.0967e-63	0.35022	0.557	0.332	6.37982e-59	A Rods	rpl13a	0.608971	0.366217
rps24	4.12254e-62	0.359331	0.591	0.375	8.49325e-58	A Rods	rps24	0.663429	0.41436
rpl27	1.10596e-60	0.339336	0.487	0.268	2.27849e-56	A Rods	rpl27	0.523021	0.287811
rps18	1.65981e-60	0.344678	0.487	0.269	3.41954e-56	A Rods	rps18	0.532889	0.293977
sec61g	2.79387e-60	0.310511	0.375	0.168	5.75594e-56	A Rods	sec61g	0.38632	0.17109
ctsf	3.39233e-59	0.299463	0.345	0.144	6.98887e-55	A Rods	ctsf	0.356703	0.149131
rpl10a	1.07445e-58	0.333986	0.505	0.291	2.21358e-54	A Rods	rpl10a	0.549767	0.318266
ndufs5	2.43724e-58	0.273802	0.253	0.076	5.0212e-54	A Rods	ndufs5	0.269035	0.0792494
rps8a	3.61245e-58	0.338585	0.599	0.391	7.44238e-54	A Rods	rps8a	0.654484	0.419795
rps6	1.39986e-57	0.308556	0.436	0.226	2.88399e-53	A Rods	rps6	0.453378	0.239504
rpl18	1.68251e-57	0.341635	0.526	0.315	3.46631e-53	A Rods	rpl18	0.580978	0.344174
rpl7a	8.37771e-56	0.313368	0.5	0.288	1.72598e-51	A Rods	rpl7a	0.526815	0.309605
tmem258	1.07021e-55	0.260633	0.252	0.079	2.20484e-51	A Rods	tmem258	0.261334	0.0806769
ndufb5	1.95468e-55	0.265854	0.266	0.09	4.02703e-51	A Rods	ndufb5	0.27583	0.0915543
naca	4.91275e-55	0.290973	0.409	0.202	1.01212e-50	A Rods	naca	0.418211	0.216524
atp5f1d	6.1538e-55	0.27286	0.306	0.122	1.26781e-50	A Rods	atp5f1d	0.308518	0.119385
ndufa2	1.39655e-54	0.251878	0.231	0.066	2.87718e-50	A Rods	ndufa2	0.243788	0.069199
rps7	1.64168e-53	0.32049	0.545	0.342	3.38219e-49	A Rods	rps7	0.595841	0.373694
atp5meb	1.80909e-53	0.28126	0.337	0.148	3.72709e-49	A Rods	atp5meb	0.346303	0.151349
rpl13	2.79033e-53	0.315111	0.521	0.313	5.74864e-49	A Rods	rpl13	0.572047	0.353629
clstn1	4.71285e-52	0.30405	0.466	0.263	9.70941e-48	A Rods	clstn1	0.494689	0.283938
rpl15	2.49582e-51	0.303676	0.459	0.259	5.14189e-47	A Rods	rpl15	0.485465	0.274973
fthl27	5.79172e-51	0.276658	0.277	0.105	1.19321e-46	A Rods	fthl27	0.305646	0.113881
cox5ab	6.90659e-51	0.253142	0.269	0.099	1.4229e-46	A Rods	cox5ab	0.274983	0.0995187
rps13	5.05909e-50	0.290657	0.447	0.252	1.04227e-45	A Rods	rps13	0.470944	0.269476
atf4a	1.35585e-47	0.279125	0.403	0.215	2.79332e-43	A Rods	atf4a	0.421144	0.227669
tpt1	6.06602e-45	0.271284	0.411	0.231	1.24972e-40	A Rods	tpt1	0.413243	0.225203
fth1a	8.48714e-44	0.271161	0.397	0.22	1.74852e-39	A Rods	fth1a	0.408621	0.220666
fabp3	2.35275e-43	0.251861	0.237	0.088	4.84713e-39	A Rods	fabp3	0.269887	0.0953102
rpl8	5.96781e-43	0.273014	0.496	0.31	1.22949e-38	A Rods	rpl8	0.526815	0.337576
rpl34	1.41905e-40	0.254364	0.42	0.243	2.92353e-36	A Rods	rpl34	0.435498	0.259187
ckbb	1.05929e-36	0.256363	0.746	0.61	2.18235e-32	A Rods	ckbb	0.861263	0.683565
scg3	5.98721e-34	0.254295	0.547	0.388	1.23349e-29	A Rods	scg3	0.580354	0.40409
pnrc2	6.81397e-34	0.282003	0.752	0.615	1.40381e-29	A Rods	pnrc2	0.968342	0.772873
map1ab	0	1.58307	0.939	0.459	0	B Rods	map1ab	1.7429	0.645604
pde6b	0	1.47017	0.976	0.593	0	B Rods	pde6b	1.73766	0.718615
pde6a	0	1.31792	0.965	0.681	0	B Rods	pde6a	1.76494	0.851432
slkb	0	1.24211	0.809	0.275	0	B Rods	slkb	1.17865	0.317693
mbnl2	0	1.23652	0.829	0.257	0	B Rods	mbnl2	1.1382	0.281107
msi1	0	1.13107	0.77	0.186	0	B Rods	msi1	0.978055	0.194058
syne1a	0	1.07055	0.647	0.059	0	B Rods	syne1a	0.806568	0.0645211
rp1l1b	0	1.05582	0.597	0.134	0	B Rods	rp1l1b	0.886788	0.154947
si:ch211-195b15.7	0	1.00525	0.786	0.275	0	B Rods	si:ch211-195b15.7	0.984816	0.288031
si:ch211-195b13.1	0	0.955925	0.691	0.178	0	B Rods	si:ch211-195b13.1	0.864889	0.202292
si:ch211-207j7.2	0	0.92045	0.706	0.192	0	B Rods	si:ch211-207j7.2	0.839387	0.20138
mknk2a	0	0.908958	0.587	0.083	0	B Rods	mknk2a	0.719096	0.0890543
tnrc6c1	0	0.875871	0.595	0.1	0	B Rods	tnrc6c1	0.721103	0.113996
tulp1b	0	0.868096	0.675	0.187	0	B Rods	tulp1b	0.802186	0.200468
ank2b	0	0.859985	0.548	0.065	0	B Rods	ank2b	0.672313	0.0762171
sec14l8	0	0.836682	0.535	0.029	0	B Rods	sec14l8	0.610158	0.0302138
ajap1	0	0.830131	0.527	0.052	0	B Rods	ajap1	0.632313	0.0569105
tdh2	0	0.772636	0.473	0.023	0	B Rods	tdh2	0.561969	0.0264187
CABZ01056321.1	0	0.745372	0.538	0.085	0	B Rods	CABZ01056321.1	0.611557	0.0949045
MARK4	0	0.676913	0.479	0.055	0	B Rods	MARK4	0.526374	0.0571739
slc22a23	0	0.664568	0.471	0.043	0	B Rods	slc22a23	0.504828	0.044185
rp1l1a	7.60007e-302	0.749466	0.545	0.097	1.56577e-297	B Rods	rp1l1a	0.625994	0.106503
plch2b	8.38538e-300	0.598152	0.423	0.033	1.72756e-295	B Rods	plch2b	0.447523	0.0329158
si:rp71-62i8.1	8.36081e-288	0.630055	0.404	0.03	1.72249e-283	B Rods	si:rp71-62i8.1	0.467746	0.0310251
si:ch211-207i1.2	2.79093e-287	0.707847	0.505	0.081	5.74988e-283	B Rods	si:ch211-207i1.2	0.583769	0.0931276
cep290	5.80626e-287	0.713265	0.48	0.068	1.19621e-282	B Rods	cep290	0.569581	0.075183
gucy2f	6.14928e-276	0.738909	0.637	0.185	1.26687e-271	B Rods	gucy2f	0.70646	0.194287
ddx5	2.60634e-270	0.647481	0.498	0.088	5.36959e-266	B Rods	ddx5	0.539383	0.0905837
aanat1	1.27922e-255	0.903396	0.664	0.249	2.63545e-251	B Rods	aanat1	0.89735	0.271163
eno2	9.2428e-253	0.7348	0.593	0.17	1.9042e-248	B Rods	eno2	0.6916	0.182275
si:ch73-212j7.3	1.79424e-246	0.473137	0.312	0.009	3.6965e-242	B Rods	si:ch73-212j7.3	0.339046	0.0110927
camk2g1	8.85278e-245	0.645662	0.539	0.131	1.82385e-240	B Rods	camk2g1	0.583194	0.135655
si:dkey-220f10.4	6.81643e-223	0.61536	0.493	0.114	1.40432e-218	B Rods	si:dkey-220f10.4	0.548955	0.12242
ndrg1a	3.13502e-221	0.966532	0.897	0.762	6.45877e-217	B Rods	ndrg1a	1.69769	1.02775
whrna	7.60184e-218	0.520785	0.395	0.058	1.56613e-213	B Rods	whrna	0.426547	0.0655663
samd11	1.32061e-214	0.575906	0.464	0.102	2.72073e-210	B Rods	samd11	0.506693	0.107505
rorcb	5.27848e-209	0.589283	0.373	0.053	1.08747e-204	B Rods	rorcb	0.471935	0.0634748
stk35	8.4149e-206	0.501697	0.392	0.064	1.73364e-201	B Rods	stk35	0.41436	0.0666104
cdc14aa	1.33814e-205	0.514942	0.408	0.073	2.75685e-201	B Rods	cdc14aa	0.433922	0.076992
cdhr1a	2.54149e-204	0.469504	0.368	0.052	5.23597e-200	B Rods	cdhr1a	0.380764	0.0553286
svila	6.39902e-204	0.430695	0.31	0.026	1.31833e-199	B Rods	svila	0.326853	0.028318
kmt2a	6.11615e-198	0.448613	0.308	0.028	1.26005e-193	B Rods	kmt2a	0.34198	0.0310251
oxr1b	2.00777e-189	0.471405	0.392	0.073	4.1364e-185	B Rods	oxr1b	0.403745	0.076992
tob1a	3.8082e-186	0.525604	0.438	0.104	7.84565e-182	B Rods	tob1a	0.472578	0.108256
add2	2.92648e-185	0.578939	0.56	0.191	6.02914e-181	B Rods	add2	0.614907	0.213617
cobl	2.0062e-184	0.372083	0.272	0.019	4.13317e-180	B Rods	cobl	0.278881	0.0209721
pacsin1a	1.83644e-183	0.572228	0.563	0.198	3.78344e-179	B Rods	pacsin1a	0.602568	0.20593
rgs9bp	3.16185e-182	0.508875	0.454	0.117	6.51405e-178	B Rods	rgs9bp	0.475145	0.12242
dmd	9.1552e-181	0.396514	0.289	0.028	1.88615e-176	B Rods	dmd	0.305056	0.0302138
arhgap20	7.97519e-180	0.412388	0.333	0.047	1.64305e-175	B Rods	arhgap20	0.337208	0.051363
serinc4	6.20514e-178	0.415205	0.319	0.042	1.27838e-173	B Rods	serinc4	0.332784	0.0449851
plekho1b	8.19357e-177	0.491151	0.421	0.098	1.68804e-172	B Rods	plekho1b	0.447194	0.106754
soga1	5.28907e-176	0.393936	0.264	0.02	1.08966e-171	B Rods	soga1	0.293208	0.0201525
tent5ab	2.28657e-174	0.491351	0.404	0.09	4.71079e-170	B Rods	tent5ab	0.437257	0.0966782
mbnl3	2.59625e-174	0.423984	0.303	0.037	5.3488e-170	B Rods	mbnl3	0.333522	0.0396389
nhsl1a	1.25513e-172	0.429861	0.343	0.057	2.58582e-168	B Rods	nhsl1a	0.360123	0.0621654
auts2b	3.94507e-172	0.430178	0.263	0.021	8.12763e-168	B Rods	auts2b	0.320513	0.0223365
si:dkey-121a11.3	4.42948e-167	0.506075	0.443	0.122	9.12561e-163	B Rods	si:dkey-121a11.3	0.480579	0.129795
gnb1b	1.00536e-166	0.779283	0.974	0.95	2.07124e-162	B Rods	gnb1b	2.31254	1.77238
ip6k2a	2.33708e-165	0.606465	0.63	0.285	4.81485e-161	B Rods	ip6k2a	0.725604	0.305235
pfkpb	5.89582e-165	0.442697	0.375	0.08	1.21466e-160	B Rods	pfkpb	0.388483	0.0816288
myo18aa	1.79523e-163	0.358923	0.273	0.029	3.69854e-159	B Rods	myo18aa	0.279271	0.0304843
cerkl	3.03103e-163	0.36097	0.268	0.027	6.24453e-159	B Rods	cerkl	0.27771	0.0275045
meis1b	1.39458e-162	0.366737	0.28	0.033	2.87311e-158	B Rods	meis1b	0.288197	0.0339945
myo3a	1.34857e-160	0.424757	0.329	0.057	2.77833e-156	B Rods	myo3a	0.355798	0.0613789
cry3a	1.3756e-160	0.386841	0.289	0.037	2.83402e-156	B Rods	cry3a	0.308848	0.0407104
kcnma1a	2.62469e-160	0.327764	0.242	0.018	5.40738e-156	B Rods	kcnma1a	0.245974	0.0187851
sptbn5	5.60221e-160	0.424993	0.322	0.054	1.15417e-155	B Rods	sptbn5	0.355437	0.0608542
pcf11	4.10701e-158	0.384886	0.276	0.033	8.46127e-154	B Rods	pcf11	0.302393	0.0356104
camk1db	2.90821e-157	0.544547	0.505	0.178	5.99149e-153	B Rods	camk1db	0.563438	0.185987
zgc:110045	5.78312e-157	0.311236	0.229	0.014	1.19144e-152	B Rods	zgc:110045	0.230129	0.0143967
tnrc6a	3.83918e-156	0.427765	0.366	0.08	7.90948e-152	B Rods	tnrc6a	0.381468	0.0849643
dyrk4	1.25462e-155	0.807341	0.605	0.295	2.58477e-151	B Rods	dyrk4	0.894403	0.334798
syne2b	2.87037e-155	0.442484	0.312	0.052	5.91354e-151	B Rods	syne2b	0.363354	0.056647
rpgrip1	3.19125e-154	0.389065	0.316	0.054	6.5746e-150	B Rods	rpgrip1	0.326853	0.0571739
dido1	4.91638e-154	0.393137	0.302	0.047	1.01287e-149	B Rods	dido1	0.322009	0.049507
dyrk3	4.64492e-153	0.402027	0.324	0.06	9.56947e-149	B Rods	dyrk3	0.33978	0.0611166
kdm6bb	8.2107e-153	0.377947	0.268	0.032	1.69157e-148	B Rods	kdm6bb	0.297045	0.0350721
slc38a5a	4.01842e-152	0.491542	0.472	0.155	8.27875e-148	B Rods	slc38a5a	0.503271	0.162561
slc6a6b	6.82635e-151	0.329716	0.229	0.017	1.40637e-146	B Rods	slc6a6b	0.24678	0.0182376
chka	2.67496e-150	0.449861	0.408	0.111	5.51096e-146	B Rods	chka	0.427556	0.115736
rpgrb	3.35503e-150	0.323437	0.213	0.011	6.91204e-146	B Rods	rpgrb	0.23666	0.0124707
arvcfb	1.03643e-149	0.382735	0.299	0.049	2.13525e-145	B Rods	arvcfb	0.31639	0.0510981
casz1	3.4483e-149	0.305129	0.212	0.011	7.10419e-145	B Rods	casz1	0.223144	0.0116442
pip5k1cb	7.40364e-149	0.466825	0.392	0.103	1.5253e-144	B Rods	pip5k1cb	0.432585	0.109007
etnk1	3.1534e-148	0.432553	0.374	0.091	6.49664e-144	B Rods	etnk1	0.393712	0.0938895
nt5c1aa	2.05067e-147	0.422502	0.317	0.059	4.22479e-143	B Rods	nt5c1aa	0.358683	0.0658274
cngb1b	2.3269e-146	0.307862	0.226	0.018	4.79388e-142	B Rods	cngb1b	0.231357	0.0179637
CABZ01079818.1	2.34383e-145	0.358495	0.283	0.043	4.82875e-141	B Rods	CABZ01079818.1	0.293208	0.0447185
rcvrna	3.88662e-145	0.530138	0.58	0.255	8.00722e-141	B Rods	rcvrna	0.630943	0.263479
march8	1.74868e-144	0.37405	0.279	0.042	3.60263e-140	B Rods	march8	0.305056	0.0457846
itpr1b	2.47884e-144	0.32877	0.239	0.024	5.1069e-140	B Rods	itpr1b	0.252402	0.0245158
osbpl7	9.78064e-144	0.401642	0.327	0.067	2.01501e-139	B Rods	osbpl7	0.348913	0.0705162
man1a1	3.72306e-143	0.346629	0.272	0.039	7.67025e-139	B Rods	man1a1	0.280439	0.0401748
drd4a	6.24829e-143	0.382721	0.327	0.068	1.28727e-138	B Rods	drd4a	0.332414	0.0671321
kif1b	7.94555e-143	0.352454	0.244	0.027	1.63694e-138	B Rods	kif1b	0.272621	0.028318
hivep1	1.0629e-142	0.383916	0.255	0.032	2.18978e-138	B Rods	hivep1	0.300105	0.0339945
arl13b	2.77967e-142	0.343993	0.268	0.037	5.72667e-138	B Rods	arl13b	0.278881	0.0404427
wnk1b	5.8612e-142	0.324774	0.25	0.03	1.20753e-137	B Rods	wnk1b	0.255601	0.0304843
si:dkey-21e13.3	5.93659e-141	0.351219	0.291	0.049	1.22306e-136	B Rods	si:dkey-21e13.3	0.296662	0.0532156
znf536	2.34745e-140	0.437669	0.363	0.09	4.83621e-136	B Rods	znf536	0.40409	0.100721
epb41l5	8.29854e-140	0.304877	0.236	0.024	1.70967e-135	B Rods	epb41l5	0.238286	0.0269617
arl13a	1.17379e-139	0.551817	0.527	0.214	2.41825e-135	B Rods	arl13a	0.614628	0.232138
gpatch8	1.79481e-138	0.355804	0.269	0.04	3.69766e-134	B Rods	gpatch8	0.289742	0.0431172
kcnb2	2.76053e-138	0.564316	0.594	0.284	5.68724e-134	B Rods	kcnb2	0.690825	0.299671
trioa	6.13569e-138	0.29839	0.215	0.017	1.26407e-133	B Rods	trioa	0.224792	0.0179637
sltm	7.67388e-138	0.364444	0.295	0.054	1.58097e-133	B Rods	sltm	0.30847	0.0558562
si:dkey-172h23.2	2.20732e-137	0.354611	0.276	0.044	4.54751e-133	B Rods	si:dkey-172h23.2	0.293977	0.0481791
tent5ba	3.62903e-137	0.362589	0.28	0.046	7.47653e-133	B Rods	tent5ba	0.301631	0.0503028
ash1l	2.46296e-136	0.366702	0.279	0.047	5.0742e-132	B Rods	ash1l	0.303155	0.0489761
znf1035	2.29587e-135	0.39418	0.284	0.05	4.72995e-131	B Rods	znf1035	0.329081	0.0558562
chd9	1.49819e-134	0.34299	0.273	0.044	3.08657e-130	B Rods	chd9	0.284326	0.0465834
mink1	1.72675e-132	0.304279	0.238	0.029	3.55745e-128	B Rods	mink1	0.241935	0.0310251
taok1b	3.54071e-132	0.403617	0.342	0.084	7.29458e-128	B Rods	taok1b	0.367289	0.0875225
fam169aa	5.19448e-132	0.314465	0.254	0.036	1.07017e-127	B Rods	fam169aa	0.256	0.0380295
u2surp	7.51813e-130	0.287917	0.214	0.02	1.54888e-125	B Rods	u2surp	0.221906	0.0223365
kmt2cb	6.65965e-129	0.315284	0.239	0.031	1.37202e-124	B Rods	kmt2cb	0.252802	0.034264
chd7	7.5797e-129	0.327499	0.259	0.041	1.56157e-124	B Rods	chd7	0.270657	0.0436512
dusp6	7.8275e-129	0.343361	0.282	0.052	1.61262e-124	B Rods	dusp6	0.293592	0.0555925
pnisr	1.0873e-128	0.311357	0.215	0.021	2.24006e-124	B Rods	pnisr	0.23788	0.0220638
dgkzb	3.67755e-128	0.386913	0.334	0.081	7.57649e-124	B Rods	dgkzb	0.357242	0.0890543
ankrd11	6.16912e-127	0.371368	0.284	0.054	1.27096e-122	B Rods	ankrd11	0.320888	0.0634748
usp21	1.23187e-126	0.319335	0.259	0.042	2.53791e-122	B Rods	usp21	0.265531	0.044185
rbm5	2.64036e-126	0.262968	0.193	0.014	5.43966e-122	B Rods	rbm5	0.196397	0.0141218
wnk2	4.47304e-126	0.25411	0.177	0.008	9.21535e-122	B Rods	wnk2	0.184467	0.00833107
msi2b	2.18629e-125	0.405326	0.374	0.108	4.5042e-121	B Rods	msi2b	0.397183	0.116233
kmt2bb	2.41127e-125	0.314994	0.221	0.026	4.96769e-121	B Rods	kmt2bb	0.245571	0.0272332
enc1	2.99338e-125	0.291624	0.194	0.015	6.16697e-121	B Rods	enc1	0.218183	0.0160446
grk1a	4.40723e-124	0.597712	0.799	0.591	9.07977e-120	B Rods	grk1a	1.10101	0.686713
zgc:194398	1.89028e-123	0.329471	0.25	0.04	3.89436e-119	B Rods	zgc:194398	0.269082	0.0407104
pcloa	2.61376e-123	0.35915	0.266	0.048	5.38488e-119	B Rods	pcloa	0.301631	0.0526866
tjp1b	6.46844e-122	0.268125	0.208	0.022	1.33263e-117	B Rods	tjp1b	0.208187	0.0223365
khdrbs1a	4.49795e-121	0.481689	0.534	0.235	9.26668e-117	B Rods	khdrbs1a	0.583769	0.249888
prkar1ab	8.42859e-120	0.3932	0.386	0.122	1.73646e-115	B Rods	prkar1ab	0.397183	0.124638
sema4ab	2.71113e-119	0.352601	0.303	0.07	5.58547e-115	B Rods	sema4ab	0.317516	0.0731115
rbm39a	8.7949e-117	0.296894	0.237	0.037	1.81193e-112	B Rods	rbm39a	0.243552	0.037761
tent4b	1.33576e-115	0.430263	0.371	0.117	2.75194e-111	B Rods	tent4b	0.421149	0.122913
crebzf	4.15203e-115	0.272975	0.215	0.028	8.55401e-111	B Rods	crebzf	0.219425	0.0302138
ppp1r13ba	2.20297e-114	0.301744	0.23	0.036	4.53855e-110	B Rods	ppp1r13ba	0.245571	0.0364174
etv5a	2.20647e-114	0.315305	0.249	0.045	4.54578e-110	B Rods	etv5a	0.265136	0.0465834
EPB41L2	2.86402e-113	0.31699	0.276	0.059	5.90046e-109	B Rods	EPB41L2	0.28005	0.0603293
zgc:158785	4.46058e-113	0.392475	0.371	0.118	9.18969e-109	B Rods	zgc:158785	0.395449	0.123406
palmda	5.90737e-112	0.303263	0.257	0.05	1.21704e-107	B Rods	palmda	0.263157	0.0529511
cngb1a	3.61302e-111	0.386566	0.391	0.134	7.44354e-107	B Rods	cngb1a	0.40409	0.136142
fam13b	1.10217e-110	0.401094	0.443	0.172	2.2707e-106	B Rods	fam13b	0.457033	0.179016
farp2	1.16159e-110	0.332643	0.308	0.079	2.3931e-106	B Rods	farp2	0.31451	0.0839392
mgat1b	1.32387e-108	0.270274	0.203	0.026	2.72743e-104	B Rods	mgat1b	0.21403	0.0266903
zdhhc2	1.48389e-108	0.265223	0.199	0.025	3.05711e-104	B Rods	zdhhc2	0.209442	0.0256036
psme4b	4.01848e-108	0.286787	0.256	0.052	8.27888e-104	B Rods	psme4b	0.252001	0.0532156
thoc2	8.55727e-108	0.297502	0.235	0.042	1.76297e-103	B Rods	thoc2	0.250398	0.044185
cacna2d4b	2.13332e-107	0.279942	0.23	0.04	4.39507e-103	B Rods	cacna2d4b	0.234216	0.0401748
mid1ip1b	1.84634e-105	0.502104	0.541	0.272	3.80384e-101	B Rods	mid1ip1b	0.642938	0.294906
atp11a	3.23841e-105	0.395287	0.431	0.168	6.67177e-101	B Rods	atp11a	0.451141	0.177149
prom1b	4.18206e-102	0.415117	0.463	0.202	8.61588e-98	B Rods	prom1b	0.492305	0.204567
rcan1a	5.28064e-102	0.283337	0.208	0.033	1.08792e-97	B Rods	rcan1a	0.22931	0.0329158
glmnb	6.88525e-102	0.276124	0.23	0.043	1.4185e-97	B Rods	glmnb	0.235846	0.0444518
nfatc3a	7.1852e-102	0.260725	0.206	0.031	1.4803e-97	B Rods	nfatc3a	0.214446	0.0337249
adipor2	9.72662e-102	0.370385	0.364	0.122	2.00388e-97	B Rods	adipor2	0.388483	0.131752
dscamb	3.96006e-101	0.381288	0.365	0.125	8.15852e-97	B Rods	dscamb	0.395797	0.131508
slc4a4a	4.69846e-101	0.280464	0.232	0.045	9.67977e-97	B Rods	slc4a4a	0.24072	0.0463172
alkal1	7.67798e-100	0.274512	0.237	0.047	1.58182e-95	B Rods	alkal1	0.240315	0.0500376
LRFN2	1.13223e-99	0.281936	0.197	0.029	2.33262e-95	B Rods	LRFN2	0.227259	0.0318358
hunk	1.63025e-99	0.252447	0.195	0.028	3.35865e-95	B Rods	hunk	0.203572	0.0285891
atp1b2b	1.00744e-98	0.46939	0.632	0.377	2.07552e-94	B Rods	atp1b2b	0.724106	0.39875
zgc:77752	2.00377e-98	0.264415	0.219	0.04	4.12817e-94	B Rods	zgc:77752	0.224792	0.0415133
impdh1a	2.18657e-98	0.336791	0.362	0.124	4.50478e-94	B Rods	impdh1a	0.362995	0.12955
kcnv2a	8.81471e-98	0.429123	0.459	0.205	1.81601e-93	B Rods	kcnv2a	0.509485	0.212039
ddc	7.27072e-97	0.307461	0.285	0.076	1.49791e-92	B Rods	ddc	0.294745	0.0816288
pik3r3a	1.38794e-96	0.287996	0.244	0.054	2.85942e-92	B Rods	pik3r3a	0.256798	0.0571739
mef2d	2.18943e-96	0.270697	0.227	0.045	4.51066e-92	B Rods	mef2d	0.234216	0.0465834
pex5	3.80942e-96	0.361113	0.417	0.165	7.84818e-92	B Rods	pex5	0.42722	0.176916
gpsm2	5.70159e-96	0.3231	0.31	0.093	1.17464e-91	B Rods	gpsm2	0.320888	0.0969313
agpat3	6.52462e-96	0.403149	0.532	0.265	1.3442e-91	B Rods	agpat3	0.555484	0.276042
arglu1a	8.55927e-96	0.286729	0.229	0.046	1.76338e-91	B Rods	arglu1a	0.247987	0.0492416
zgc:92107	5.20105e-95	0.258817	0.204	0.034	1.07152e-90	B Rods	zgc:92107	0.215278	0.0358795
dhx32b	1.15192e-94	0.281141	0.248	0.057	2.37318e-90	B Rods	dhx32b	0.255201	0.0603293
si:ch211-63p21.1	1.27965e-94	0.483059	0.52	0.264	2.63634e-90	B Rods	si:ch211-63p21.1	0.634502	0.299671
ppm1na	1.57325e-94	0.405973	0.421	0.175	3.24121e-90	B Rods	ppm1na	0.464836	0.183436
sf3b1	3.79917e-94	0.280284	0.241	0.054	7.82705e-90	B Rods	sf3b1	0.250398	0.0561199
skib	4.66471e-94	0.274108	0.228	0.047	9.61023e-90	B Rods	skib	0.239504	0.049507
rsrp1	1.14843e-93	0.274745	0.217	0.042	2.36599e-89	B Rods	rsrp1	0.234624	0.044185
arrdc3a	1.26127e-93	0.262328	0.206	0.036	2.59848e-89	B Rods	arrdc3a	0.220666	0.0388345
gal3st4	6.53423e-93	0.281942	0.231	0.049	1.34618e-88	B Rods	gal3st4	0.247585	0.0521574
cnbpa	2.13094e-91	0.254918	0.212	0.041	4.39016e-87	B Rods	cnbpa	0.219011	0.0423156
frya	3.27065e-89	0.270177	0.244	0.059	6.73818e-85	B Rods	frya	0.248389	0.0611166
mycbp2	6.49697e-89	0.252632	0.219	0.045	1.33851e-84	B Rods	mycbp2	0.223556	0.0484448
abcg1	8.09223e-89	0.280795	0.244	0.059	1.66716e-84	B Rods	abcg1	0.256798	0.0621654
rgs9b	1.0536e-88	0.436476	0.599	0.351	2.17062e-84	B Rods	rgs9b	0.679916	0.377374
prr12b	1.22313e-88	0.260176	0.211	0.042	2.51989e-84	B Rods	prr12b	0.224792	0.0444518
srsf5a	1.61118e-88	0.256687	0.226	0.05	3.31936e-84	B Rods	srsf5a	0.22849	0.050568
irs2b	2.48235e-87	0.267833	0.213	0.044	5.11414e-83	B Rods	irs2b	0.234624	0.0489761
stxbp1b	3.71949e-86	0.339978	0.4	0.166	7.6629e-82	B Rods	stxbp1b	0.407182	0.171527
pik3r1	5.60907e-86	0.276701	0.25	0.065	1.15558e-81	B Rods	pik3r1	0.259187	0.0673928
polr2a	1.49498e-85	0.282009	0.258	0.07	3.07997e-81	B Rods	polr2a	0.270657	0.075183
acin1a	1.63826e-85	0.279271	0.221	0.049	3.37514e-81	B Rods	acin1a	0.247585	0.0540085
laptm4b	2.45746e-85	0.583793	0.82	0.73	5.06287e-81	B Rods	laptm4b	1.33622	0.931567
camk1ga	8.911e-84	0.329967	0.343	0.127	1.83584e-79	B Rods	camk1ga	0.361201	0.132485
guca1b	1.22916e-83	0.462445	0.606	0.375	2.53231e-79	B Rods	guca1b	0.720602	0.400059
camk2g2	4.42044e-83	0.260768	0.252	0.067	9.10699e-79	B Rods	camk2g2	0.253603	0.0728523
cdc14ab	4.48263e-82	0.254446	0.242	0.063	9.23512e-78	B Rods	cdc14ab	0.241935	0.0655663
per3	8.95181e-80	0.339798	0.341	0.13	1.84425e-75	B Rods	per3	0.376528	0.140998
vps36	1.3175e-79	0.378456	0.478	0.24	2.71432e-75	B Rods	vps36	0.517197	0.254871
tsc22d3	3.32361e-79	0.256098	0.242	0.066	6.8473e-75	B Rods	tsc22d3	0.245167	0.0676534
sagb	3.74376e-79	0.575672	0.891	0.843	7.71289e-75	B Rods	sagb	1.67159	1.27256
csnk1a1	8.29884e-79	0.295647	0.323	0.118	1.70973e-74	B Rods	csnk1a1	0.326853	0.121926
otx5	3.57686e-77	0.302604	0.323	0.121	7.36904e-73	B Rods	otx5	0.330193	0.120444
golga4	6.9891e-77	0.255107	0.199	0.044	1.43989e-72	B Rods	golga4	0.223144	0.0463172
lrp2a	2.44961e-76	0.269845	0.261	0.08	5.04668e-72	B Rods	lrp2a	0.2679	0.0808575
pcare2	2.54998e-76	0.25643	0.228	0.06	5.25347e-72	B Rods	pcare2	0.239909	0.0621654
si:dkey-28e7.3	6.30689e-75	0.348885	0.409	0.187	1.29935e-70	B Rods	si:dkey-28e7.3	0.443892	0.202064
crx	6.68721e-75	0.349278	0.454	0.227	1.3777e-70	B Rods	crx	0.475786	0.233685
prlra	2.05066e-69	0.279686	0.284	0.101	4.22476e-65	B Rods	prlra	0.300868	0.107004
man2a2	5.21183e-68	0.272648	0.302	0.115	1.07374e-63	B Rods	man2a2	0.306954	0.117969
sgip1a	3.92657e-67	0.266078	0.245	0.079	8.08953e-63	B Rods	sgip1a	0.271443	0.0870114
neurod1	5.35791e-67	0.423482	0.44	0.231	1.10384e-62	B Rods	neurod1	0.545376	0.251841
slc24a1	1.56196e-65	0.312127	0.39	0.187	3.21794e-61	B Rods	slc24a1	0.406496	0.190145
syt5a	1.646e-65	0.394155	0.58	0.368	3.39108e-61	B Rods	syt5a	0.676253	0.403045
si:ch211-137a8.4	1.44065e-63	0.260592	0.291	0.112	2.96803e-59	B Rods	si:ch211-137a8.4	0.299341	0.118712
pcdh2g28	1.16864e-62	0.253199	0.237	0.078	2.40762e-58	B Rods	pcdh2g28	0.259187	0.0836827
atp2b1b	9.77859e-61	0.27173	0.309	0.129	2.01458e-56	B Rods	atp2b1b	0.324248	0.135899
pdca	2.17838e-60	0.428174	0.923	0.895	4.4879e-56	B Rods	pdca	1.64955	1.35276
zgc:112334	4.87735e-59	0.282659	0.382	0.187	1.00483e-54	B Rods	zgc:112334	0.388833	0.192909
gc2	1.1378e-57	0.269422	0.358	0.171	2.3441e-53	B Rods	gc2	0.36156	0.174811
FO904901.1	8.77922e-57	0.376896	0.63	0.456	1.8087e-52	B Rods	FO904901.1	0.747567	0.486323
elovl4b	2.42265e-51	0.408854	0.739	0.658	4.99114e-47	B Rods	elovl4b	1.02353	0.74013
map7d3	5.81522e-51	0.258564	0.341	0.166	1.19805e-46	B Rods	map7d3	0.355437	0.176214
sv2ba	1.5203e-49	0.277142	0.366	0.19	3.13212e-45	B Rods	sv2ba	0.400297	0.208197
pde6ga	5.59295e-47	0.561568	0.942	0.94	1.15226e-42	B Rods	pde6ga	2.35886	1.96961
sik1	7.82771e-45	0.264353	0.218	0.087	1.61266e-40	B Rods	sik1	0.27966	0.096425
arl3l1	1.59793e-43	0.259262	0.409	0.237	3.29206e-39	B Rods	arl3l1	0.422839	0.243132
si:ch211-237l4.6	6.33598e-40	0.250881	0.315	0.167	1.30534e-35	B Rods	si:ch211-237l4.6	0.346364	0.172466
hsp90aa1.2	6.36192e-40	0.333778	0.537	0.373	1.31068e-35	B Rods	hsp90aa1.2	0.646995	0.415638
prom1a	8.44279e-33	0.255676	0.584	0.435	1.73938e-28	B Rods	prom1a	0.636959	0.459738
gnb1a	2.24106e-21	0.258128	0.966	0.977	4.61703e-17	B Rods	gnb1a	2.17229	1.99337
rhol	6.82065e-21	0.26203	0.548	0.444	1.40519e-16	B Rods	rhol	0.687979	0.506354
rbp4l	5.02257e-07	0.35397	0.92	0.96	0.0103475	B Rods	rbp4l	2.04935	1.804

## Sheet: GO upreg. Genes Rods A
	ont	GO.ID	Term	Annotated	Significant	Expected	Fisher	signGeneNames
NA	BP
2	BP	GO:0002181	cytoplasmic translation	68	16	0.65	2.4e-16	rpl15,rpl17,rpl22,rpl24,rpl29,rpl31,rpl35a,rpl36,rpl8,rplp0,rplp1,rplp2,rplp2l,rps21,rps28,rpsa
3	BP	GO:0015986	proton motive force-driven ATP synthesis	22	13	0.21	7.2e-16	atp5f1b,atp5f1d,atp5f1e,atp5fa1,atp5l,atp5mc1,atp5mc3b,atp5mea,atp5meb,atp5mf,atp5pd,atp5pf,atp5po
4	BP	GO:0000028	ribosomal small subunit assembly	15	8	0.14	3.3e-13	rps14,rps15,rps19,rps27.1,rps27.2,rps28,rps5,rpsa
5	BP	GO:0043009	chordate embryonic development	450	22	4.28	2.5e-10	atp5if1b,fabp3,rpl11,rpl13,rpl24,rpl28,rpl35,rpl35a,rpl36a,rpl38,rplp0,rplp2l,rps14,rps15,rps15a,rps19,rps29,rps3,rps3a,rps4x,rps7,rps8a
6	BP	GO:0030218	erythrocyte differentiation	104	14	0.99	5.8e-08	atp5if1b,rpl11,rpl18,rpl27,rpl35,rpl35a,rplp1,rps14,rps15a,rps19,rps27.1,rps29,rps3,rps9
7	BP	GO:0006123	mitochondrial electron transport, cytochrome c to oxygen	8	4	0.08	5.3e-07	cox4i1,cox5ab,cox6a1,cox7c
8	BP	GO:0042776	proton motive force-driven mitochondrial ATP synthesis	8	4	0.08	5.3e-07	atp5f1b,atp5f1e,atp5mf,atp5po
9	BP	GO:0046314	phosphocreatine biosynthetic process	6	3	0.06	1.6e-05	ckbb,ckmt2a,ckmt2b
10	BP	GO:0006119	oxidative phosphorylation	60	16	0.57	1.7e-05	atp5f1b,atp5f1e,atp5mf,atp5po,cox4i1,cox5ab,cox6a1,cox6c,cox7a2a,cox7b,cox7c,cox8a,ndufb8,uqcr10,uqcrb,uqcrq
11	BP	GO:1902600	proton transmembrane transport	59	7	0.56	1.7e-05	atp1a3b,atp5f1b,atp5fa1,atp5mc1,atp5mc3b,ndufs7,nnt
12	BP	GO:0006122	mitochondrial electron transport, ubiquinol to cytochrome c	7	3	0.07	2.9e-05	uqcr10,uqcrb,uqcrq
13	BP	GO:0042541	hemoglobin biosynthetic process	15	3	0.14	0.00035	rpl10a,rpl11,rps19
14	BP	GO:0000462	maturation of SSU-rRNA from tricistronic rRNA transcript (SS...	28	4	0.27	0.00127	rps14,rps16,rps21,rps8a
15	BP	GO:0048821	erythrocyte development	45	6	0.43	0.00156	rpl11,rpl18,rps14,rps19,rps29,rps9
16	BP	GO:0051726	regulation of cell cycle	351	10	3.34	0.00193	rpl13,rpl35,rpl36,rpl36a,rpl7,rps15a,rps18,rps29,rps7,rps8a
17	BP	GO:0002182	cytoplasmic translational elongation	8	2	0.08	0.00242	rplp2,rplp2l
18	BP	GO:0006880	intracellular sequestering of iron ion	8	2	0.08	0.00242	fth1a,fthl27
19	BP	GO:0000470	maturation of LSU-rRNA	29	4	0.28	0.00738	rpl10a,rpl35,rpl7,rpl7a
20	BP	GO:0033077	T cell differentiation in thymus	14	2	0.13	0.00758	rpl10a,rpl22
NA1	MF
21	MF	GO:0004129	cytochrome-c oxidase activity	17	8	0.17	1.7e-12	cox4i1,cox5ab,cox6a1,cox6c,cox7a2a,cox7b,cox7c,cox8a
31	MF	GO:0046933	proton-transporting ATP synthase activity, rotational mechan...	10	6	0.1	1.7e-10	atp5f1b,atp5f1d,atp5f1e,atp5fa1,atp5mf,atp5po
41	MF	GO:0003723	RNA binding	793	38	7.88	4.5e-08	pabpc1a,rpl10a,rpl11,rpl12,rpl13,rpl13a,rpl14,rpl15,rpl18,rpl19,rpl22,rpl23,rpl24,rpl3,rpl30,rpl35,rpl7,rpl7a,rpl8,rplp0,rps10,rps11,rps13,rps14,rps15,rps16,rps18,rps19,rps2,rps26,rps26l,rps27.1,rps27.2,rps3,rps4x,rps5,rps9,ybx1
51	MF	GO:0019843	rRNA binding	39	11	0.39	2.2e-07	rpl12,rpl23,rpl8,rplp0,rps11,rps13,rps14,rps18,rps4x,rps5,rps9
61	MF	GO:0015078	proton transmembrane transporter activity	87	22	0.86	6.7e-07	atp5f1b,atp5f1d,atp5f1e,atp5fa1,atp5l,atp5mc1,atp5mc3b,atp5mea,atp5meb,atp5mf,atp5pd,atp5pf,atp5po,cox4i1,cox5ab,cox6a1,cox6c,cox7a2a,cox7b,cox7c,cox8a,uqcrq
71	MF	GO:0070180	large ribosomal subunit rRNA binding	4	3	0.04	3.8e-06	rpl12,rpl23,rplp0
81	MF	GO:0004111	creatine kinase activity	6	3	0.06	1.9e-05	ckbb,ckmt2a,ckmt2b
91	MF	GO:0003729	mRNA binding	218	8	2.17	0.0015	pabpc1a,rpl13a,rpl24,rpl35,rps14,rps26,rps26l,rps5
101	MF	GO:0070181	small ribosomal subunit rRNA binding	7	2	0.07	0.0020	rps13,rps14
111	MF	GO:0008199	ferric iron binding	11	2	0.11	0.0051	fth1a,fthl27
121	MF	GO:0031386	protein tag	12	2	0.12	0.0061	rps27a,uba52
131	MF	GO:0008137	NADH dehydrogenase (ubiquinone) activity	13	2	0.13	0.0071	ndufb8,ndufs7
141	MF	GO:0008746	NAD(P)+ transhydrogenase activity	1	1	0.01	0.0099	nnt
151	MF	GO:0070538	oleic acid binding	1	1	0.01	0.0099	rbp3
161	MF	GO:0005471	ATP:ADP antiporter activity	2	1	0.02	0.0198	slc25a5
171	MF	GO:1904768	all-trans-retinol binding	2	1	0.02	0.0198	rbp3
181	MF	GO:0062153	C5-methylcytidine-containing RNA binding	2	1	0.02	0.0198	ybx1
191	MF	GO:0015450	protein-transporting ATPase activity	2	1	0.02	0.0198	sec61g
201	MF	GO:0004450	isocitrate dehydrogenase (NADP+) activity	2	1	0.02	0.0198	idh2
NA2	CC
NA.1	CC
32	CC	GO:0005747	mitochondrial respiratory chain complex I	31	9	0.3	1.1e-11	ndufa1,ndufa2,ndufa3,ndufa5,ndufb2,ndufb5,ndufb8,ndufs5,ndufs7
42	CC	GO:0000276	mitochondrial proton-transporting ATP synthase complex, coup...	12	8	0.12	1.5e-10	atp5l,atp5mc1,atp5mc3b,atp5mea,atp5meb,atp5pd,atp5pf,atp5po
52	CC	GO:0005753	mitochondrial proton-transporting ATP synthase complex	20	14	0.2	2.9e-06	atp5f1b,atp5f1d,atp5f1e,atp5fa1,atp5l,atp5mc1,atp5mc3b,atp5md,atp5mea,atp5meb,atp5mf,atp5pd,atp5pf,atp5po
62	CC	GO:0005750	mitochondrial respiratory chain complex III	6	3	0.06	1.8e-05	uqcr10,uqcrb,uqcrq
72	CC	GO:0005751	mitochondrial respiratory chain complex IV	7	3	0.07	3.1e-05	cox4i1,cox5ab,cox6a1
82	CC	GO:0045261	proton-transporting ATP synthase complex, catalytic core F(1...	6	5	0.06	9.1e-05	atp5f1b,atp5f1d,atp5f1e,atp5fa1,atp5po
92	CC	GO:0000274	mitochondrial proton-transporting ATP synthase, stator stalk	2	2	0.02	9.5e-05	atp5pd,atp5po
102	CC	GO:0098556	cytoplasmic side of rough endoplasmic reticulum membrane	2	2	0.02	9.5e-05	rpl27,rps28
112	CC	GO:0005840	ribosome	175	71	1.71	0.00011	faua,rpl10,rpl10a,rpl11,rpl12,rpl13,rpl13a,rpl14,rpl15,rpl17,rpl18,rpl18a,rpl19,rpl21,rpl22,rpl23,rpl24,rpl27,rpl28,rpl29,rpl3,rpl30,rpl31,rpl32,rpl34,rpl35,rpl35a,rpl36,rpl36a,rpl38,rpl39,rpl7,rpl7a,rpl8,rplp0,rplp1,rplp2,rplp2l,rps10,rps11,rps12,rps13,rps14,rps15,rps15a,rps16,rps18,rps19,rps2,rps21,rps23,rps24,rps25,rps26,rps26l,rps27.1,rps27.2,rps27a,rps28,rps29,rps3,rps3a,rps4x,rps5,rps6,rps7…
122	CC	GO:0000275	mitochondrial proton-transporting ATP synthase complex, cata...	4	3	0.04	0.00028	atp5f1d,atp5f1e,atp5fa1
132	CC	GO:0045277	respiratory chain complex IV	12	5	0.12	0.00089	cox4i1,cox5ab,cox6a1,cox6b2,cox8a
142	CC	GO:0042788	polysomal ribosome	7	2	0.07	0.00193	rps21,rps28
152	CC	GO:0005743	mitochondrial inner membrane	244	37	2.39	0.00207	atp5f1b,atp5f1d,atp5f1e,atp5fa1,atp5l,atp5mc1,atp5mc3b,atp5md,atp5mea,atp5meb,atp5mf,atp5pd,atp5pf,atp5po,cox4i1,cox5ab,cox6a1,cox6c,cox7a2a,cox7b,cox7c,cox8a,ndufa1,ndufa2,ndufa3,ndufa5,ndufb2,ndufb5,ndufb8,ndufs5,ndufs7,rps3,slc25a3a,slc25a5,uqcr10,uqcrb,uqcrq
162	CC	GO:0005746	mitochondrial respirasome	53	17	0.52	0.00265	cox4i1,cox5ab,cox6a1,cox7a2a,cox7b,ndufa1,ndufa2,ndufa3,ndufa5,ndufb2,ndufb5,ndufb8,ndufs5,ndufs7,uqcr10,uqcrb,uqcrq
172	CC	GO:0097381	photoreceptor disc membrane	1	1	0.01	0.00978	rho
182	CC	GO:0071261	Ssh1 translocon complex	1	1	0.01	0.00978	sec61g
192	CC	GO:0034998	oligosaccharyltransferase I complex	1	1	0.01	0.00978	tmem258
202	CC	GO:0005754	mitochondrial proton-transporting ATP synthase, catalytic co...	1	1	0.01	0.00978	atp5fa1

## Sheet: GO upreg. Genes Rods B
	ont	GO.ID	Term	Annotated	Significant	Expected	Fisher	signGeneNames
1	BP	GO:0007601	visual perception	122	11	1.73	1.3e-06	cngb1a,crx,gc2,grk1a,guca1b,gucy2f,myo3a,pdca,pde6a,pde6ga,rhol
2	BP	GO:0035845	photoreceptor cell outer segment organization	26	5	0.37	2.8e-05	arl13b,gucy2f,prom1b,rp1l1a,rpgrip1
3	BP	GO:0060041	retina development in camera-type eye	260	15	3.69	5.9e-05	cacna2d4b,cdhr1a,cerkl,chd7,epb41l5,map1ab,meis1b,pde6a,pde6b,rbp4l,rp1l1a,rp1l1b,rpgrb,rpgrip1,sptbn5
4	BP	GO:0072118	pronephros structural organization	2	2	0.03	0.00020	camk2g1,camk2g2
5	BP	GO:0018105	peptidyl-serine phosphorylation	117	8	1.66	0.00026	camk1db,camk1ga,csnk1a1,dyrk3,dyrk4,mknk2a,myo3a,si:ch211-195b13.1
6	BP	GO:1905515	non-motile cilium assembly	24	4	0.34	0.00034	arl13a,arl13b,cep290,rpgrip1
7	BP	GO:0097500	receptor localization to non-motile cilium	3	2	0.04	0.00060	arl13a,arl13b
8	BP	GO:0042461	photoreceptor cell development	74	12	1.05	0.00178	arl13b,cacna2d4b,cep290,cerkl,crx,gucy2f,neurod1,prom1b,rp1l1a,rp1l1b,rpgrb,rpgrip1
9	BP	GO:0060213	positive regulation of nuclear-transcribed mRNA poly(A) tail...	5	2	0.07	0.00195	tnrc6a,tnrc6c1
10	BP	GO:1902624	positive regulation of neutrophil migration	5	2	0.07	0.00195	gnb1a,gnb1b
11	BP	GO:1903288	positive regulation of potassium ion import across plasma me...	5	2	0.07	0.00195	wnk1b,wnk2
12	BP	GO:0008277	regulation of G protein-coupled receptor signaling pathway	40	5	0.57	0.00216	grk1a,pdca,pde6ga,rgs9b,sagb
13	BP	GO:0032922	circadian regulation of gene expression	39	4	0.55	0.00220	cry3a,mycbp2,otx5,per3
14	BP	GO:0060319	primitive erythrocyte differentiation	20	3	0.28	0.00269	chd7,kdm6bb,meis1b
15	BP	GO:0035278	miRNA-mediated gene silencing by inhibition of translation	6	2	0.09	0.00290	tnrc6a,tnrc6c1
16	BP	GO:0032467	positive regulation of cytokinesis	6	2	0.09	0.00290	cdc14aa,cdc14ab
17	BP	GO:0051568	histone H3-K4 methylation	24	3	0.34	0.00458	ash1l,kmt2a,kmt2bb
18	BP	GO:0043551	regulation of phosphatidylinositol 3-kinase activity	8	2	0.11	0.00531	pik3r1,pik3r3a
19	BP	GO:0046548	retinal rod cell development	8	2	0.11	0.00531	rpgrb,rpgrip1
20	BP	GO:0000381	regulation of alternative mRNA splicing, via spliceosome	53	4	0.75	0.00671	khdrbs1a,mbnl2,mbnl3,rbm5
21	MF	GO:0004683	calmodulin-dependent protein kinase activity	27	5	0.37	2.9e-05	camk1db,camk1ga,camk2g1,camk2g2,mknk2a
22	MF	GO:0042800	histone methyltransferase activity (H3-K4 specific)	15	4	0.21	4.2e-05	ash1l,kmt2a,kmt2bb,kmt2cb
23	MF	GO:0004674	protein serine/threonine kinase activity	435	21	5.98	0.00012	camk1db,camk1ga,camk2g1,camk2g2,csnk1a1,dyrk3,dyrk4,grk1a,hunk,mink1,mknk2a,myo3a,si:ch211-195b13.1,si:dkey-172h23.2,sik1,slkb,stk35,taok1b,trioa,wnk1b,wnk2
24	MF	GO:0005524	ATP binding	1353	34	18.6	0.00038	abcg1,atp11a,atp2b1b,camk1db,camk1ga,camk2g1,camk2g2,chd7,chd9,csnk1a1,ddx5,dgkzb,dyrk3,dyrk4,gc2,grk1a,gucy2f,hsp90aa1.2,hunk,kif1b,mink1,mknk2a,myo18aa,myo3a,pfkpb,pip5k1cb,si:ch211-195b13.1,sik1,slkb,stk35,taok1b,trioa,wnk1b,wnk2
25	MF	GO:0004305	ethanolamine kinase activity	4	2	0.05	0.00111	chka,etnk1
26	MF	GO:0019869	chloride channel inhibitor activity	5	2	0.07	0.00183	wnk1b,wnk2
27	MF	GO:0019870	potassium channel inhibitor activity	5	2	0.07	0.00183	wnk1b,wnk2
28	MF	GO:0003729	mRNA binding	218	9	3	0.00321	cnbpa,ddx5,khdrbs1a,msi2b,pcf11,sf3b1,srsf5a,thoc2,zgc:110045
29	MF	GO:0047555	3',5'-cyclic-GMP phosphodiesterase activity	7	2	0.1	0.00377	pde6a,pde6ga
30	MF	GO:1990817	RNA adenylyltransferase activity	7	2	0.1	0.00377	tent5ab,tent5ba
31	MF	GO:0003779	actin binding	360	12	4.95	0.00416	add2,cobl,dmd,enc1,map1ab,myo18aa,myo3a,sptbn5,svila,syne1a,syne2b,tulp1b
32	MF	GO:0008138	protein tyrosine/serine/threonine phosphatase activity	49	4	0.67	0.00453	cdc14aa,cdc14ab,dusp6,zgc:77752
33	MF	GO:0015485	cholesterol binding	26	3	0.36	0.00527	osbpl7,prom1a,prom1b
34	MF	GO:0004383	guanylate cyclase activity	10	2	0.14	0.00787	gc2,gucy2f
35	MF	GO:0140658	ATP-dependent chromatin remodeler activity	11	2	0.15	0.00953	chd7,chd9
36	MF	GO:0001965	G-protein alpha-subunit binding	12	2	0.16	0.01133	gpsm2,si:ch211-195b15.7
37	MF	GO:0030553	cGMP binding	13	2	0.18	0.01327	cngb1a,pde6ga
38	MF	GO:0004058	aromatic-L-amino-acid decarboxylase activity	1	1	0.01	0.01375	ddc
39	MF	GO:0060072	large conductance calcium-activated potassium channel activi...	1	1	0.01	0.01375	kcnma1a
40	MF	GO:0140496	gamma-tubulin complex binding	1	1	0.01	0.01375	mid1ip1b
41	CC	GO:0001917	photoreceptor inner segment	15	5	0.21	1.3e-06	epb41l5,guca1b,myo3a,sagb,whrna
42	CC	GO:0042622	photoreceptor outer segment membrane	5	3	0.07	2.6e-05	pde6a,pde6b,pde6ga
43	CC	GO:0001750	photoreceptor outer segment	36	8	0.5	0.00053	cngb1a,guca1b,pdca,pde6a,pde6b,pde6ga,rhol,sagb
44	CC	GO:0071914	prominosome	3	2	0.04	0.00057	prom1a,prom1b
45	CC	GO:1902636	kinociliary basal body	3	2	0.04	0.00057	cdc14aa,cdc14ab
46	CC	GO:0097730	non-motile cilium	53	13	0.74	0.00075	arl13a,arl13b,cdc14aa,cdc14ab,cngb1a,guca1b,pdca,pde6a,pde6b,pde6ga,rhol,rpgrip1,sagb
47	CC	GO:0031528	microvillus membrane	4	2	0.06	0.00113	prom1a,prom1b
48	CC	GO:0032426	stereocilium tip	7	2	0.1	0.00385	myo3a,whrna
49	CC	GO:0005929	cilium	260	21	3.61	0.00424	arl13a,arl13b,cdc14aa,cdc14ab,cep290,cngb1a,guca1b,pdca,pde6a,pde6b,pde6ga,prom1a,prom1b,rhol,rp1l1a,rp1l1b,rpgrip1,sagb,si:dkey-220f10.4,tulp1b,whrna
50	CC	GO:0044666	MLL3/4 complex	10	2	0.14	0.00803	kdm6bb,kmt2cb
51	CC	GO:0060170	ciliary membrane	18	5	0.25	0.01317	arl13a,arl13b,pde6a,pde6b,pde6ga
52	CC	GO:0044214	spanning component of plasma membrane	1	1	0.01	0.01389	ajap1
53	CC	GO:0043005	neuron projection	564	25	7.83	0.01907	camk2g1,camk2g2,cdc14aa,cdc14ab,cngb1a,dscamb,guca1b,kif1b,map1ab,mycbp2,myo3a,pacsin1a,pcloa,pdca,pde6a,pde6b,pde6ga,rgs9b,rgs9bp,rhol,rpgrip1,sagb,sv2ba,syt5a,whrna
54	CC	GO:0016324	apical plasma membrane	74	4	1.03	0.01953	lrp2a,prom1a,prom1b,si:dkey-121a11.3
55	CC	GO:0005886	plasma membrane	2854	59	39.64	0.02327	abcg1,add2,adipor2,ajap1,ank2b,arl13a,arl13b,arvcfb,atp11a,atp1b2b,atp2b1b,cacna2d4b,cdhr1a,cngb1a,cobl,dmd,drd4a,dscamb,epb41l5,gc2,gnb1a,gnb1b,gpsm2,gucy2f,hsp90aa1.2,irs2b,kcnma1a,kcnv2a,laptm4b,lrp2a,mycbp2,osbpl7,pacsin1a,pcdh2g28,pde6a,pde6b,pde6ga,pip5k1cb,plekho1b,prkar1ab,prlra,prom1a,prom1b,rgs9b,rhol,sec14l8,sema4ab,sgip1a,si:ch211-195b15.7,si:dkey-121a11.3,slc24a1,slc38a5a,slc4a4a,slc…
56	CC	GO:0036195	muscle cell projection membrane	2	1	0.03	0.02758	plekho1b
57	CC	GO:1990111	spermatoproteasome complex	2	1	0.03	0.02758	psme4b
58	CC	GO:0032585	multivesicular body membrane	2	1	0.03	0.02758	laptm4b
59	CC	GO:0001726	ruffle	52	3	0.72	0.03547	cobl,pacsin1a,plekho1b
60	CC	GO:0019898	extrinsic component of membrane	181	6	2.51	0.04073	gnb1a,gnb1b,pik3r1,pik3r3a,sec14l8,trioa
