# Supplementary material for: The regeneration-responsive element careg monitors activation of Müller glia after MNU-induced damage of photoreceptors in the zebrafish retina
Source: Front Mol Neurosci. 2023 Apr 17;16:1160707. doi: 10.3389/fnmol.2023.1160707 (PMC10149768; doi:10.3389/fnmol.2023.1160707)
Supplement: Supplementary file 7 [file Table_5.XLSX]

## Sheet: 3 dpMNU vs ctr
	p_val	avg_log2FC	pct.1	pct.2	p_val_adj	genes	mean_3DP	mean_Ctrl
mt-nd1	6.21688e-39	1.37543	0.987	0.802	1.2808e-34	mt-nd1	2.56765	1.644
guca1a	7.7452e-26	1.19038	0.785	0.231	1.59567e-21	guca1a	1.25394	0.259825
zgc:162144	2.08502e-22	0.989878	0.796	0.264	4.29557e-18	zgc:162144	1.23309	0.37949
mt-nd2	8.22196e-24	0.944838	0.95	0.703	1.69389e-19	mt-nd2	1.81659	1.06887
rbp4l	1.62401e-17	0.816467	0.977	0.813	3.34578e-13	rbp4l	2.2313	1.66293
si:dkey-151g10.6	1.05653e-16	0.768789	0.905	0.615	2.17666e-12	si:dkey-151g10.6	1.58136	0.978078
atp1a3b	6.12053e-16	0.709947	0.96	0.769	1.26095e-11	atp1a3b	1.78468	1.25746
pde6ga	1.26785e-09	0.70018	0.951	0.879	2.61202e-05	pde6ga	2.21158	1.68355
saga	1.43543e-11	0.635154	0.887	0.648	2.95727e-07	saga	1.55094	1.03822
cox7c	9.03617e-12	0.620977	0.676	0.33	1.86163e-07	cox7c	0.918767	0.401795
gpx4b	6.78064e-09	0.616017	0.74	0.462	0.000139695	gpx4b	1.13877	0.601128
atp5f1e	3.64922e-12	0.561323	0.634	0.242	7.51813e-08	atp5f1e	0.807711	0.317454
atp5f1b	1.43893e-10	0.557918	0.744	0.396	2.96448e-06	atp5f1b	1.01909	0.526093
atp5l	3.00902e-09	0.543128	0.773	0.516	6.19918e-05	atp5l	1.11704	0.642432
rplp1	2.28657e-10	0.521879	0.707	0.352	4.7108e-06	rplp1	0.994552	0.582891
atp5mf	8.47198e-09	0.509384	0.566	0.264	0.00017454	atp5mf	0.735126	0.284931
idh2	1.95385e-08	0.508048	0.692	0.418	0.000402533	idh2	0.942393	0.486353
rps29	3.06669e-08	0.507093	0.785	0.582	0.000631799	rps29	1.20066	0.772344
slc25a3a	3.7143e-08	0.493618	0.622	0.308	0.00076522	slc25a3a	0.830931	0.4379
cnga1b	1.45687e-07	0.476815	0.741	0.505	0.00300143	cnga1b	1.0962	0.676526
rom1b	4.7105e-10	0.467972	0.994	0.912	9.70456e-06	rom1b	2.09875	1.72747
rpl29	1.68699e-07	0.461974	0.642	0.374	0.00347554	rpl29	0.892878	0.499776
mt-co1	3.80769e-11	0.459446	0.989	0.956	7.84461e-07	mt-co1	2.63009	2.37567
rho	5.90739e-12	0.455292	1	1	1.21704e-07	rho	5.23785	5.0393
mt-atp6	1.01107e-09	0.454551	0.998	0.967	2.08301e-05	mt-atp6	2.72756	2.48947
atp5fa1	1.08781e-07	0.444221	0.711	0.484	0.0022411	atp5fa1	0.954796	0.551736
atp5pf	4.4937e-07	0.442167	0.579	0.319	0.00925793	atp5pf	0.752799	0.348953
aplp2	2.4966e-07	0.435611	0.661	0.407	0.0051435	aplp2	0.853624	0.519578
cox6b2	7.75665e-07	0.428291	0.544	0.286	0.0159803	cox6b2	0.683806	0.333328
rps25	2.83548e-07	0.419006	0.634	0.352	0.00584165	rps25	0.854064	0.493087
rpsa	1.66117e-07	0.415652	0.688	0.429	0.00342234	rpsa	0.969009	0.619039
ndufs7	3.42746e-07	0.415106	0.647	0.374	0.00706126	ndufs7	0.802631	0.444968
apoc1	5.28815e-08	0.41461	0.315	0.044	0.00108946	apoc1	0.381065	0.0430174
tma7	4.4552e-07	0.409583	0.441	0.176	0.0091786	tma7	0.518646	0.171272
ckbb	3.80239e-08	0.409382	0.666	0.352	0.000783369	ckbb	0.906324	0.601128
slc25a5	1.85234e-07	0.396286	0.874	0.681	0.0038162	slc25a5	1.39247	1.1275
pde6gb	3.44594e-09	0.386588	1	1	7.09933e-05	pde6gb	3.30702	3.10739
ndufa2	7.01025e-07	0.364139	0.268	0.033	0.0144425	ndufa2	0.318454	0.0324353
eef1a1l1	1.24763e-06	0.353642	0.375	0.121	0.0257037	eef1a1l1	0.466252	0.143101
apoeb	1.42817e-06	0.339264	0.258	0.033	0.0294232	apoeb	0.323699	0.0324353
cycsb	9.74635e-07	0.334695	0.263	0.033	0.0200794	cycsb	0.293348	0.0324353
ap1b1	4.34505e-07	-0.136588	0.02	0.11	0.00895168	ap1b1	0.0204506	0.123869
gpr146	4.55802e-09	-0.13805	0.018	0.121	9.39043e-05	gpr146	0.0204506	0.114113
kcnma1a	1.28933e-08	-0.156522	0.015	0.11	0.000265628	kcnma1a	0.0163938	0.133531
efna1b	4.45765e-07	-0.163864	0.028	0.132	0.00918366	efna1b	0.0325232	0.180488
nrip1b	3.31149e-08	-0.167528	0.017	0.11	0.000682233	nrip1b	0.0174096	0.15258
kmt2cb	4.88505e-07	-0.168212	0.024	0.121	0.0100642	kmt2cb	0.0315227	0.171272
rorab	1.47489e-10	-0.171929	0.014	0.121	3.03857e-06	rorab	0.015377	0.161969
vamp1	7.94489e-07	-0.172573	0.021	0.11	0.0163681	vamp1	0.0254986	0.161969
opn1lw2	1.23745e-06	-0.173825	0.039	0.154	0.0254939	opn1lw2	0.0444518	0.189621
drd4a	8.27373e-07	-0.176438	0.059	0.198	0.0170455	drd4a	0.062082	0.180488
CABZ01079818.1	1.92269e-07	-0.176688	0.035	0.154	0.00396114	CABZ01079818.1	0.0434631	0.180488
psme4b	5.18784e-07	-0.185817	0.042	0.165	0.010688	psme4b	0.0483965	0.171272
oga	2.00034e-07	-0.186751	0.031	0.143	0.00412111	oga	0.0345212	0.180488
arglu1a	1.68109e-07	-0.192976	0.035	0.154	0.00346339	arglu1a	0.0394988	0.207639
asap1b	8.18575e-16	-0.19941	0.011	0.143	1.68643e-11	asap1b	0.0184243	0.161969
gjd2b	2.19487e-07	-0.199794	0.023	0.121	0.00452187	gjd2b	0.024491	0.189621
ndrg4	7.61696e-09	-0.210306	0.026	0.143	0.000156925	ndrg4	0.0275106	0.242731
nova2	1.37847e-06	-0.214671	0.022	0.11	0.0283993	nova2	0.0275106	0.216528
ipmkb	1.59669e-11	-0.219251	0.029	0.176	3.28949e-07	ipmkb	0.0315227	0.198671
jmjd1cb	9.12852e-08	-0.223762	0.034	0.154	0.00188066	jmjd1cb	0.0375107	0.198671
slc6a6b	5.54582e-21	-0.224758	0.006	0.143	1.14255e-16	slc6a6b	0.00720538	0.171272
aqp9b	1.31255e-11	-0.238284	0.04	0.209	2.70412e-07	aqp9b	0.0454394	0.234073
cry3a	2.55442e-11	-0.2542	0.023	0.154	5.26262e-07	cry3a	0.024491	0.259825
opn1sw2	1.34488e-06	-0.293071	0.149	0.341	0.0277072	opn1sw2	0.190381	0.4379
ank2b	1.78264e-10	-0.308627	0.08	0.286	3.6726e-06	ank2b	0.117783	0.394415
tnrc6c1	2.32652e-12	-0.321602	0.094	0.341	4.79309e-08	tnrc6c1	0.136883	0.451985
prph2b	5.27829e-07	-0.346416	0.248	0.473	0.0108743	prph2b	0.289488	0.619039
grin1b	4.09295e-12	-0.361265	0.028	0.176	8.4323e-08	grin1b	0.0375107	0.356675
nfil3-5	2.65156e-37	-0.474386	0.031	0.363	5.46275e-33	nfil3-5	0.0394988	0.444968
pde6b	1.09855e-06	-0.478116	0.579	0.769	0.0226323	pde6b	0.864997	1.25119
rorcb	1.54698e-15	-0.490306	0.071	0.319	3.18708e-11	rorcb	0.0870114	0.582891
aanat2	6.70419e-20	-0.522199	0.095	0.418	1.3812e-15	aanat2	0.112258	0.532566
pde6ha	4.12558e-22	-0.94125	0.844	0.989	8.49952e-18	pde6ha	1.4128	2.18617

## Sheet: 7 dpMNU vs ctr
	p_val	avg_log2FC	pct.1	pct.2	p_val_adj	genes	mean_7DP	mean_Ctrl
guca1a	3.78372e-36	1.59123	0.872	0.231	7.79523e-32	guca1a	1.57935	0.259825
mt-nd1	2.52731e-32	1.10506	0.996	0.802	5.20676e-28	mt-nd1	2.3979	1.644
si:dkey-151g10.6	4.93175e-23	0.92962	0.948	0.615	1.01604e-18	si:dkey-151g10.6	1.71188	0.978078
mt-atp6	1.3796e-27	0.858845	1	0.967	2.84224e-23	mt-atp6	3.01805	2.48947
zgc:162144	5.38956e-18	0.812166	0.742	0.264	1.11036e-13	zgc:162144	1.07462	0.37949
mt-nd2	1.40612e-17	0.727953	0.939	0.703	2.89688e-13	mt-nd2	1.64193	1.06887
pde6ga	2.82368e-08	0.69189	0.938	0.879	0.000581735	pde6ga	2.17062	1.68355
mt-co1	1.45024e-18	0.606784	1	0.956	2.98777e-14	mt-co1	2.73682	2.37567
mt-nd3	1.47155e-12	0.601184	0.857	0.626	3.03169e-08	mt-nd3	1.32722	0.821859
rplp1	7.27373e-12	0.585539	0.727	0.352	1.49853e-07	rplp1	1.03991	0.582891
rps29	3.56808e-12	0.579986	0.848	0.582	7.35096e-08	rps29	1.26011	0.772344
rpl39	1.70303e-10	0.568551	0.79	0.527	3.50857e-06	rpl39	1.17624	0.709496
mt-co2	1.10106e-14	0.56215	1	0.989	2.26841e-10	mt-co2	3.48492	3.14737
rps25	6.78466e-11	0.550491	0.699	0.352	1.39778e-06	rps25	0.965686	0.493087
ckbb	1.24468e-12	0.546694	0.747	0.352	2.56429e-08	ckbb	1.02998	0.601128
RPL37A	8.47513e-10	0.538702	0.663	0.385	1.74605e-05	RPL37A	0.911368	0.401795
fabp7a	1.74469e-11	0.530633	0.469	0.099	3.59442e-07	fabp7a	0.615712	0.133531
rho	1.34845e-16	0.521093	1	1	2.77808e-12	rho	5.30485	5.0393
rps12	3.85193e-09	0.520926	0.577	0.275	7.93574e-05	rps12	0.797576	0.317454
rpl36a	4.32811e-10	0.516148	0.721	0.407	8.91676e-06	rpl36a	0.981358	0.538997
slc25a5	4.94274e-11	0.514535	0.913	0.681	1.0183e-06	slc25a5	1.48901	1.1275
cox7c	3.00297e-10	0.513281	0.658	0.33	6.18672e-06	cox7c	0.82318	0.401795
rpl37.1	4.03169e-09	0.508814	0.655	0.352	8.30608e-05	rpl37.1	0.925562	0.458954
rpl35a	1.57364e-08	0.504889	0.604	0.33	0.0003242	rpl35a	0.830218	0.356675
rpl14	2.23689e-08	0.481145	0.623	0.319	0.000460843	rpl14	0.863615	0.409121
saga	1.57258e-06	0.476021	0.835	0.648	0.0323983	saga	1.4122	1.03822
rpl29	3.5949e-08	0.458506	0.666	0.374	0.000740622	rpl29	0.9083	0.499776
cnga1b	1.07475e-07	0.451624	0.757	0.505	0.0022142	cnga1b	1.06853	0.676526
slc25a3a	1.22173e-07	0.441006	0.615	0.308	0.00251702	slc25a3a	0.777544	0.4379
rps24	1.72148e-08	0.440135	0.622	0.308	0.000354659	rps24	0.833167	0.430783
rps28	1.63592e-07	0.440021	0.588	0.308	0.00337031	rps28	0.785296	0.37949
rpl23a	2.86248e-08	0.435943	0.45	0.154	0.000589728	rpl23a	0.552453	0.189621
atp5mf	1.23228e-07	0.431971	0.546	0.264	0.00253874	atp5mf	0.679077	0.284931
atp5f1e	1.69844e-08	0.424511	0.559	0.242	0.000349913	atp5f1e	0.688479	0.317454
rpl36	1.55503e-07	0.419771	0.631	0.352	0.00320368	rpl36	0.835373	0.486353
rps21	1.06295e-07	0.419146	0.622	0.308	0.00218989	rps21	0.840135	0.451985
rps15a	3.20577e-07	0.418366	0.573	0.297	0.00660452	rps15a	0.747927	0.371942
rbp4l	6.8778e-09	0.413855	0.941	0.813	0.000141696	rbp4l	1.93838	1.66293
rpl27	3.70738e-07	0.410526	0.507	0.231	0.00763794	rpl27	0.656936	0.301325
rpl23	2.60371e-08	0.409053	0.682	0.385	0.000536417	rpl23	0.919841	0.545386
rps19	1.54811e-07	0.407317	0.65	0.374	0.00318941	rps19	0.85573	0.50642
rpl12	3.06747e-07	0.403957	0.63	0.352	0.0063196	rpl12	0.839404	0.472747
mt-nd4	6.5349e-07	0.40315	0.893	0.747	0.0134632	mt-nd4	1.38883	1.09494
atp5f1b	7.68381e-07	0.39182	0.683	0.396	0.0158302	atp5f1b	0.888299	0.526093
ptmaa	1.82719e-06	0.388849	0.928	0.813	0.0376437	ptmaa	1.64911	1.38354
eef1a1l1	8.61237e-07	0.38699	0.376	0.121	0.0177432	eef1a1l1	0.509639	0.143101
pde6gb	4.74003e-09	0.386645	0.999	1	9.76541e-05	pde6gb	3.32111	3.10739
rpl31	7.9163e-07	0.386386	0.632	0.352	0.0163092	rpl31	0.861113	0.499776
rom1b	8.11515e-08	0.380335	0.992	0.912	0.00167188	rom1b	2.01417	1.72747
uba52	7.28837e-07	0.374442	0.732	0.462	0.0150155	uba52	1.01414	0.670924
mt-co3	4.7951e-07	0.372852	0.999	0.989	0.00987887	mt-co3	3.08607	2.8787
rpsa	1.85896e-06	0.368672	0.669	0.429	0.0382983	rpsa	0.922537	0.619039
rps13	1.4804e-06	0.367713	0.469	0.209	0.0304992	rps13	0.589291	0.242731
hsp70l	1.01901e-07	0.353664	0.296	0.033	0.00209936	hsp70l	0.383492	0.0534887
srsf11	6.26337e-07	-0.120196	0.021	0.11	0.0129038	srsf11	0.0226046	0.104261
ccdc85ca	7.75563e-09	-0.127391	0.016	0.11	0.000159781	ccdc85ca	0.0176253	0.104261
shroom2a	1.30614e-10	-0.131003	0.013	0.11	2.69092e-06	shroom2a	0.0134569	0.104261
si:dkey-172h23.2	1.10603e-06	-0.131834	0.03	0.132	0.0227864	si:dkey-172h23.2	0.0357626	0.123869
ap1b1	6.18416e-07	-0.132019	0.021	0.11	0.0127406	ap1b1	0.0242588	0.123869
foxo3b	1.87179e-06	-0.136572	0.027	0.121	0.0385626	foxo3b	0.0316693	0.133531
sptan1	1.46274e-09	-0.139203	0.018	0.121	3.01354e-05	sptan1	0.0176253	0.114113
arhgap5	1.75355e-06	-0.144901	0.023	0.11	0.0361266	arhgap5	0.0242588	0.143101
gpr146	2.27462e-14	-0.150046	0.01	0.121	4.68617e-10	gpr146	0.0109475	0.114113
epb41a	1.06574e-06	-0.151698	0.026	0.121	0.0219563	epb41a	0.0308486	0.15258
LRFN2	1.55582e-08	-0.160034	0.02	0.121	0.000320531	LRFN2	0.023432	0.143101
plch2b	8.16556e-12	-0.164819	0.019	0.143	1.68227e-07	plch2b	0.0192878	0.133531
hdlbpa	4.83025e-10	-0.165504	0.027	0.154	9.95128e-06	hdlbpa	0.0292052	0.143101
adam10a	2.41385e-06	-0.166328	0.052	0.176	0.0497301	adam10a	0.0575817	0.171272
kcnma1a	6.19393e-14	-0.166541	0.008	0.11	1.27607e-09	kcnma1a	0.0126211	0.133531
madd	1.21263e-07	-0.166691	0.027	0.132	0.00249826	madd	0.0308486	0.15258
camk2g2	1.01437e-06	-0.167484	0.05	0.176	0.020898	camk2g2	0.0599769	0.171272
serinc4	4.33635e-09	-0.16788	0.026	0.143	8.93374e-05	serinc4	0.0275592	0.143101
rorab	6.90169e-11	-0.170822	0.015	0.121	1.42189e-06	rorab	0.01596	0.161969
kmt2cb	2.94774e-08	-0.175034	0.021	0.121	0.000607294	kmt2cb	0.023432	0.171272
kif1b	3.86507e-13	-0.17806	0.009	0.11	7.96282e-09	kif1b	0.0117846	0.15258
kmt2bb	7.74596e-08	-0.178624	0.019	0.11	0.00159582	kmt2bb	0.0217764	0.161969
BX284638.2	3.57875e-09	-0.180256	0.042	0.187	7.37295e-05	BX284638.2	0.0487498	0.171272
vamp1	6.41712e-09	-0.181023	0.016	0.11	0.000132205	vamp1	0.0184569	0.161969
efna1b	4.53634e-12	-0.183425	0.016	0.132	9.34576e-08	efna1b	0.0176253	0.180488
arglu1a	1.08453e-06	-0.187271	0.041	0.154	0.0223435	arglu1a	0.0438994	0.207639
march8	1.17424e-09	-0.188709	0.021	0.132	2.41916e-05	march8	0.023432	0.180488
drd4a	6.14989e-09	-0.188896	0.048	0.198	0.0001267	drd4a	0.0511663	0.180488
CABZ01079818.1	1.36249e-09	-0.192725	0.029	0.154	2.80699e-05	CABZ01079818.1	0.0283825	0.180488
oga	1.24022e-08	-0.192725	0.028	0.143	0.000255509	oga	0.0316693	0.180488
psme4b	3.02759e-09	-0.195498	0.034	0.165	6.23744e-05	psme4b	0.0390253	0.171272
si:ch211-160o17.4	2.00068e-07	-0.195888	0.041	0.165	0.0041218	si:ch211-160o17.4	0.049556	0.189621
gjd2b	9.11594e-07	-0.196292	0.026	0.121	0.0187807	gjd2b	0.0267351	0.189621
tnrc6a	1.49035e-06	-0.196646	0.057	0.187	0.0307042	tnrc6a	0.0742289	0.259825
tsc22d3	4.29501e-09	-0.197056	0.043	0.187	8.84858e-05	tsc22d3	0.0471356	0.189621
asap1b	6.35073e-17	-0.203124	0.012	0.143	1.30838e-12	asap1b	0.0117846	0.161969
nt5c1aa	9.26783e-07	-0.207617	0.036	0.143	0.0190936	nt5c1aa	0.0373953	0.216528
mknk2a	8.82716e-07	-0.208169	0.056	0.187	0.0181857	mknk2a	0.0599769	0.216528
aqp9b	5.19574e-08	-0.209585	0.058	0.209	0.00107043	aqp9b	0.0655435	0.234073
osbpl7	4.22302e-09	-0.214916	0.039	0.176	8.70026e-05	osbpl7	0.0422773	0.216528
jmjd1cb	1.37627e-08	-0.22315	0.032	0.154	0.00028354	jmjd1cb	0.0390253	0.198671
slc6a6b	1.49629e-25	-0.226361	0.005	0.143	3.08265e-21	slc6a6b	0.00506758	0.171272
ipmkb	1.38813e-18	-0.232563	0.017	0.176	2.85982e-14	ipmkb	0.0209476	0.198671
whrna	6.3652e-09	-0.237407	0.044	0.187	0.000131136	whrna	0.056782	0.234073
cry3a	6.0475e-09	-0.238567	0.031	0.154	0.000124591	cry3a	0.0365793	0.259825
syne1a	6.99757e-10	-0.246715	0.045	0.198	1.44164e-05	syne1a	0.0519705	0.259825
tob1a	2.48002e-08	-0.252082	0.074	0.242	0.000510933	tob1a	0.0843972	0.317454
wu:fi09b08	9.90654e-09	-0.267267	0.088	0.275	0.000204095	wu:fi09b08	0.0936924	0.317454
CABZ01056321.1	2.69164e-12	-0.276369	0.048	0.231	5.54532e-08	CABZ01056321.1	0.0559817	0.284931
eno2	3.95975e-07	-0.277604	0.121	0.308	0.00815787	eno2	0.146988	0.356675
slc25a18	1.21518e-09	-0.294643	0.099	0.308	2.5035e-05	slc25a18	0.112784	0.348953
kcnv2a	1.06482e-08	-0.300324	0.133	0.352	0.000219374	kcnv2a	0.138915	0.38698
si:dkey-121a11.3	1.42403e-07	-0.312844	0.093	0.264	0.00293379	si:dkey-121a11.3	0.105191	0.364338
rp1l1a	3.60076e-09	-0.350699	0.065	0.231	7.41828e-05	rp1l1a	0.0695008	0.37949
tnrc6c1	1.98456e-17	-0.362503	0.074	0.341	4.08859e-13	tnrc6c1	0.102138	0.451985
ank2b	4.09828e-21	-0.379565	0.043	0.286	8.44327e-17	ank2b	0.0559817	0.394415
grin1b	1.43206e-19	-0.384441	0.016	0.176	2.95032e-15	grin1b	0.0217764	0.356675
aanat2	4.74049e-09	-0.390068	0.173	0.418	9.76635e-05	aanat2	0.212075	0.532566
atp11a	4.55005e-11	-0.393953	0.135	0.385	9.37401e-07	atp11a	0.15717	0.513021
kcnb2	4.03924e-09	-0.4096	0.197	0.451	8.32165e-05	kcnb2	0.226356	0.582891
prph2b	4.46752e-10	-0.417042	0.21	0.473	9.20399e-06	prph2b	0.230399	0.619039
zfhx4	4.88861e-08	-0.457626	0.045	0.176	0.00100715	zfhx4	0.0519705	0.444968
nfil3-5	5.57137e-40	-0.475213	0.032	0.363	1.14781e-35	nfil3-5	0.0365793	0.444968
gnb1b	2.20441e-06	-0.548321	0.922	0.945	0.0454152	gnb1b	1.76255	2.20574
rorcb	9.05095e-36	-0.553858	0.028	0.319	1.86468e-31	rorcb	0.0349453	0.582891
pde6ha	1.29602e-10	-0.608185	0.914	0.989	2.67007e-06	pde6ha	1.6691	2.18617
FO704772.3	1.35193e-09	-0.64288	0.304	0.549	2.78525e-05	FO704772.3	0.394967	0.986309
pde6b	7.83872e-13	-0.715005	0.492	0.769	1.61493e-08	pde6b	0.644569	1.25119

## Sheet: 10 dpMNU vs ctr
	p_val	avg_log2FC	pct.1	pct.2	p_val_adj	genes	mean_10DP	mean_Ctrl
guca1a	2.75554e-27	1.48927	0.791	0.231	5.67696e-23	guca1a	1.49412	0.259825
saga	1.06301e-13	0.791928	0.893	0.648	2.19001e-09	saga	1.65248	1.03822
zgc:162144	4.85638e-16	0.731052	0.713	0.264	1.00051e-11	zgc:162144	1.02195	0.37949
pde6gb	7.96802e-28	0.728976	1	1	1.64157e-23	pde6gb	3.57627	3.10739
mt-nd1	1.83326e-16	0.710232	0.983	0.802	3.77689e-12	mt-nd1	2.12943	1.644
fabp7a	7.12862e-13	0.69186	0.496	0.099	1.46864e-08	fabp7a	0.78399	0.133531
si:dkey-151g10.6	9.35552e-16	0.681061	0.926	0.615	1.92743e-11	si:dkey-151g10.6	1.5324	0.978078
cox7c	7.51704e-14	0.607688	0.718	0.33	1.54866e-09	cox7c	0.946152	0.401795
slc25a5	8.71938e-14	0.60205	0.944	0.681	1.79637e-09	slc25a5	1.57205	1.1275
si:dkey-17e16.15	6.49104e-12	0.578325	0.802	0.484	1.33728e-07	si:dkey-17e16.15	1.0924	0.636635
ckbb	4.99845e-13	0.555923	0.747	0.352	1.02978e-08	ckbb	1.06127	0.601128
mt-atp6	1.45162e-12	0.541596	0.999	0.967	2.99064e-08	mt-atp6	2.78574	2.48947
rho	4.25879e-15	0.52051	1	1	8.77396e-11	rho	5.32748	5.0393
atp5f1e	9.70717e-12	0.507338	0.626	0.242	1.99987e-07	atp5f1e	0.802142	0.317454
slc25a3a	2.04276e-09	0.503025	0.651	0.308	4.20849e-05	slc25a3a	0.854384	0.4379
mt-nd2	2.34211e-10	0.500182	0.914	0.703	4.82521e-06	mt-nd2	1.46588	1.06887
ckmt2a	6.82126e-09	0.497188	0.522	0.198	0.000140532	ckmt2a	0.707897	0.259825
atp5mf	6.4502e-10	0.481984	0.599	0.264	1.32887e-05	atp5mf	0.752985	0.284931
rpl35a	5.75293e-08	0.462697	0.594	0.33	0.00118522	rpl35a	0.836842	0.356675
rpl39	9.10864e-08	0.457459	0.756	0.527	0.00187656	rpl39	1.10306	0.709496
rom1b	5.23844e-10	0.45047	0.994	0.912	1.07922e-05	rom1b	2.0606	1.72747
rplp1	9.32156e-09	0.450232	0.676	0.352	0.000192043	rplp1	0.967272	0.582891
mt-nd3	9.68923e-09	0.443698	0.834	0.626	0.000199617	mt-nd3	1.21425	0.821859
gnat1	5.59938e-09	0.443305	0.999	0.978	0.000115358	gnat1	3.11309	2.84158
atp5f1b	1.57605e-09	0.44076	0.748	0.396	3.24697e-05	atp5f1b	0.943264	0.526093
cnga1b	3.1195e-07	0.431272	0.756	0.505	0.0064268	cnga1b	1.0556	0.676526
rps29	1.59459e-07	0.425895	0.789	0.582	0.00328518	rps29	1.15985	0.772344
cox8a	3.30376e-07	0.42476	0.611	0.363	0.0068064	cox8a	0.818987	0.401795
mt-co1	1.88049e-10	0.414215	0.999	0.956	3.8742e-06	mt-co1	2.60357	2.37567
cox7a2a	2.79111e-07	0.410817	0.577	0.297	0.00575024	cox7a2a	0.743493	0.325422
rpl31	1.33276e-07	0.410481	0.647	0.352	0.00274575	rpl31	0.907935	0.499776
rpl37.1	8.71714e-07	0.402345	0.612	0.352	0.0179591	rpl37.1	0.867887	0.458954
cox6c	3.01665e-07	0.401866	0.531	0.253	0.00621491	cox6c	0.656835	0.293162
atp5pf	2.93178e-07	0.397559	0.595	0.319	0.00604006	atp5pf	0.737114	0.348953
gngt1	3.04192e-08	0.378541	0.999	0.967	0.000626697	gngt1	3.28427	3.05286
gapdhs	1.3594e-06	0.37827	0.658	0.44	0.0280063	gapdhs	0.902828	0.564314
tma7	6.90609e-07	0.375253	0.437	0.176	0.0142279	tma7	0.524403	0.171272
rpl36a	1.47855e-06	0.373059	0.66	0.407	0.0304611	rpl36a	0.907635	0.538997
rps25	1.44416e-06	0.370231	0.622	0.352	0.0297527	rps25	0.85817	0.493087
rpl29	1.97955e-06	0.366751	0.632	0.374	0.0407826	rpl29	0.86851	0.499776
rps21	1.86992e-06	0.358974	0.592	0.308	0.038524	rps21	0.823563	0.451985
rpl23a	1.3627e-06	0.357673	0.407	0.154	0.0280743	rpl23a	0.52132	0.189621
pdha1b	3.26739e-07	0.355769	0.319	0.066	0.00673148	pdha1b	0.351013	0.0638515
rbp4l	1.63366e-08	0.340198	0.958	0.813	0.000336566	rbp4l	1.89105	1.66293
gpr146	1.63581e-09	-0.135977	0.019	0.121	3.3701e-05	gpr146	0.02277	0.114113
plch2b	6.5263e-07	-0.142093	0.035	0.143	0.0134455	plch2b	0.0371898	0.133531
kcnma1a	9.72741e-09	-0.153208	0.017	0.11	0.000200404	kcnma1a	0.0213165	0.133531
MARK4	8.89056e-07	-0.15383	0.036	0.143	0.0183163	MARK4	0.045033	0.171272
LRFN2	1.34105e-07	-0.15561	0.024	0.121	0.00276284	LRFN2	0.0263945	0.143101
rorab	7.11043e-08	-0.159795	0.023	0.121	0.00146489	rorab	0.0242214	0.161969
madd	6.11691e-07	-0.160044	0.03	0.132	0.0126021	madd	0.040049	0.15258
efna1b	1.63701e-09	-0.174649	0.022	0.132	3.37257e-05	efna1b	0.0242214	0.180488
vamp1	7.29829e-08	-0.175698	0.019	0.11	0.00150359	vamp1	0.0263945	0.161969
kmt2bb	7.92352e-08	-0.177798	0.019	0.11	0.0016324	kmt2bb	0.0249463	0.161969
oga	4.83311e-07	-0.184155	0.035	0.143	0.00995717	oga	0.0371898	0.180488
ipmkb	9.09686e-08	-0.186228	0.045	0.176	0.00187413	ipmkb	0.0549271	0.198671
asap1b	5.15434e-12	-0.191473	0.02	0.143	1.0619e-07	asap1b	0.02277	0.161969
slc6a6b	8.60808e-10	-0.195593	0.025	0.143	1.77344e-05	slc6a6b	0.0278406	0.171272
rsrp1	6.92821e-07	-0.215021	0.031	0.132	0.0142735	rsrp1	0.0407626	0.225339
jmjd1cb	2.96491e-07	-0.216817	0.039	0.154	0.00610831	jmjd1cb	0.0429001	0.198671
cry3a	4.97192e-07	-0.223703	0.04	0.154	0.0102432	cry3a	0.0549271	0.259825
syne1a	7.89574e-09	-0.235172	0.051	0.198	0.000162668	syne1a	0.0682001	0.259825
whrna	4.60857e-08	-0.240261	0.05	0.187	0.000949458	whrna	0.0584371	0.234073
wu:fi09b08	6.31087e-07	-0.250527	0.105	0.275	0.0130016	wu:fi09b08	0.10966	0.317454
tnrc6c1	2.16628e-14	-0.344946	0.089	0.341	4.46297e-10	tnrc6c1	0.127477	0.451985
grin1b	2.28879e-12	-0.364662	0.03	0.176	4.71536e-08	grin1b	0.0350401	0.356675
ank2b	1.09803e-18	-0.367159	0.051	0.286	2.26215e-14	ank2b	0.066116	0.394415
atp11a	4.90821e-10	-0.391566	0.149	0.385	1.01119e-05	atp11a	0.177232	0.513021
nfil3-5	1.44646e-41	-0.471975	0.033	0.363	2.97999e-37	nfil3-5	0.040049	0.444968
rorcb	2.05931e-27	-0.537812	0.043	0.319	4.2426e-23	rorcb	0.0506988	0.582891
FO704772.3	1.49993e-08	-0.620164	0.328	0.549	0.000309016	FO704772.3	0.448602	0.986309
pde6ha	5.19056e-23	-0.945867	0.864	0.989	1.06936e-18	pde6ha	1.4163	2.18617

## Sheet: GO 3d vs ctr
ont	GO.ID	Term	Annotated	Significant	Expected	Fisher	signGeneNames
BP	GO:0045742	positive regulation of epidermal growth factor receptor sign...	3	3	0.3	0.0010	pde6ga,pde6gb,pde6ha
BP	GO:0007601	visual perception	32	9	3.25	0.0028	cnga1b,opn1lw2,opn1sw2,pde6ga,pde6gb,pde6ha,prph2b,rho,rom1b
BP	GO:0042776	proton motive force-driven mitochondrial ATP synthesis	4	3	0.41	0.0037	atp5f1b,atp5f1e,atp5mf
BP	GO:0045745	positive regulation of G protein-coupled receptor signaling ...	4	3	0.41	0.0037	pde6ga,pde6gb,pde6ha
BP	GO:1902652	secondary alcohol metabolic process	2	2	0.2	0.0102	apoeb,idh2
BP	GO:0030301	cholesterol transport	2	2	0.2	0.0102	apoc1,apoeb
BP	GO:0034447	very-low-density lipoprotein particle clearance	2	2	0.2	0.0102	apoc1,apoeb
BP	GO:0035725	sodium ion transmembrane transport	6	3	0.61	0.0160	ap1b1,atp1a3b,slc6a6b
BP	GO:0098660	inorganic ion transmembrane transport	29	10	2.95	0.0198	ap1b1,atp1a3b,atp5f1b,atp5fa1,drd4a,grin1b,kcnma1a,ndufs7,slc25a3a,slc6a6b
BP	GO:0006811	ion transport	55	16	5.59	0.0216	ap1b1,atp1a3b,atp5f1b,atp5f1e,atp5fa1,atp5l,atp5mf,atp5pf,cnga1b,drd4a,grin1b,kcnma1a,ndufs7,slc25a3a,slc25a5,slc6a6b
BP	GO:1902600	proton transmembrane transport	12	4	1.22	0.0257	atp1a3b,atp5f1b,atp5fa1,ndufs7
BP	GO:0006813	potassium ion transport	7	3	0.71	0.0260	atp1a3b,drd4a,kcnma1a
BP	GO:0015850	organic hydroxy compound transport	5	4	0.51	0.0269	apoc1,apoeb,aqp9b,drd4a
BP	GO:0042157	lipoprotein metabolic process	3	2	0.3	0.0285	apoc1,apoeb
BP	GO:0009612	response to mechanical stimulus	3	2	0.3	0.0285	ap1b1,kcnma1a
BP	GO:0016042	lipid catabolic process	3	2	0.3	0.0285	apoc1,apoeb
BP	GO:0042752	regulation of circadian rhythm	3	2	0.3	0.0285	aanat2,cry3a
BP	GO:0071482	cellular response to light stimulus	8	3	0.81	0.0387	opn1lw2,opn1sw2,rho
BP	GO:0007602	phototransduction	8	3	0.81	0.0387	opn1lw2,opn1sw2,rho
MF	GO:0030553	cGMP binding	6	4	0.64	0.0015	cnga1b,pde6ga,pde6gb,pde6ha
MF	GO:0046933	proton-transporting ATP synthase activity, rotational mechan...	7	4	0.75	0.0033	atp5f1b,atp5f1e,atp5fa1,atp5mf
MF	GO:0047555	3',5'-cyclic-GMP phosphodiesterase activity	4	3	0.43	0.0044	pde6ga,pde6gb,pde6ha
MF	GO:0004930	G protein-coupled receptor activity	9	5	0.96	0.0105	drd4a,gpr146,opn1lw2,opn1sw2,rho
MF	GO:0004879	nuclear receptor activity	2	2	0.21	0.0113	rorab,rorcb
MF	GO:1901618	organic hydroxy compound transmembrane transporter activity	2	2	0.21	0.0113	aqp9b,rbp4l
MF	GO:0030594	neurotransmitter receptor activity	2	2	0.21	0.0113	drd4a,grin1b
MF	GO:0015291	secondary active transmembrane transporter activity	6	3	0.64	0.0186	slc25a3a,slc25a5,slc6a6b
MF	GO:0003712	transcription coregulator activity	6	3	0.64	0.0186	jmjd1cb,kmt2cb,nrip1b
MF	GO:0008020	G protein-coupled photoreceptor activity	7	3	0.75	0.0300	opn1lw2,opn1sw2,rho
MF	GO:0008047	enzyme activator activity	12	4	1.29	0.0307	asap1b,guca1a,psme4b,rplp1
MF	GO:0015075	ion transmembrane transporter activity	55	15	5.9	0.0311	aqp9b,atp1a3b,atp5f1b,atp5f1e,atp5fa1,atp5l,atp5mf,atp5pf,cnga1b,cox7c,gjd2b,grin1b,kcnma1a,slc25a5,slc6a6b
MF	GO:0022890	inorganic cation transmembrane transporter activity	47	12	5.04	0.0389	atp1a3b,atp5f1b,atp5f1e,atp5fa1,atp5l,atp5mf,atp5pf,cnga1b,cox7c,grin1b,kcnma1a,slc6a6b
MF	GO:0022836	gated channel activity	13	4	1.39	0.0408	cnga1b,gjd2b,grin1b,kcnma1a
MF	GO:0015318	inorganic molecular entity transmembrane transporter activit...	51	14	5.47	0.0458	aqp9b,atp1a3b,atp5f1b,atp5f1e,atp5fa1,atp5l,atp5mf,atp5pf,cnga1b,cox7c,grin1b,kcnma1a,slc25a3a,slc6a6b
CC	GO:0042622	photoreceptor outer segment membrane	5	4	0.5	0.00043	pde6b,pde6ga,pde6gb,pde6ha
CC	GO:0005753	mitochondrial proton-transporting ATP synthase complex	17	6	1.71	0.00418	atp5f1b,atp5f1e,atp5fa1,atp5l,atp5mf,atp5pf
CC	GO:0005887	integral component of plasma membrane	29	8	2.92	0.00523	drd4a,grin1b,opn1lw2,opn1sw2,prph2b,rho,rom1b,slc6a6b
CC	GO:0034361	very-low-density lipoprotein particle	2	2	0.2	0.00998	apoc1,apoeb
CC	GO:0034364	high-density lipoprotein particle	2	2	0.2	0.00998	apoc1,apoeb
CC	GO:0045261	proton-transporting ATP synthase complex, catalytic core F(1...	6	3	0.6	0.01560	atp5f1b,atp5f1e,atp5fa1
CC	GO:0005654	nucleoplasm	16	5	1.61	0.01605	arglu1a,jmjd1cb,kmt2cb,psme4b,tnrc6c1
CC	GO:0045211	postsynaptic membrane	3	2	0.3	0.02800	grin1b,kcnma1a
CC	GO:0001750	photoreceptor outer segment	20	8	2.01	0.04510	opn1lw2,opn1sw2,pde6b,pde6ga,pde6gb,pde6ha,rho,saga

## Sheet: GO 7d vs ctr
ont	GO.ID	Term	Annotated	Significant	Expected	Fisher	signGeneNames
BP	GO:0045742	positive regulation of epidermal growth factor receptor sign...	3	3	0.51	0.0048	pde6ga,pde6gb,pde6ha
BP	GO:0002181	cytoplasmic translation	21	8	3.57	0.0157	rpl29,rpl31,rpl35a,rpl36,rplp1,rps21,rps28,rpsa
BP	GO:0045745	positive regulation of G protein-coupled receptor signaling ...	4	3	0.68	0.0168	pde6ga,pde6gb,pde6ha
BP	GO:0042776	proton motive force-driven mitochondrial ATP synthesis	4	3	0.68	0.0168	atp5f1b,atp5f1e,atp5mf
BP	GO:0009059	macromolecule biosynthetic process	142	37	24.16	0.0182	cry3a,eef1a1l1,foxo3b,jmjd1cb,kmt2bb,kmt2cb,nfil3-5,ptmaa,rorab,rorcb,rpl12,rpl14,rpl23,rpl23a,rpl27,rpl29,rpl31,rpl35a,rpl36,rpl36a,rpl39,rplp1,rps12,rps13,rps15a,rps19,rps21,rps24,rps28,rps29,rpsa,si:dkey-151g10.6,tnrc6a,tnrc6c1,tsc22d3,uba52,zfhx4
BP	GO:0007266	Rho protein signal transduction	2	2	0.34	0.0287	arhgap5,si:dkey-172h23.2
BP	GO:0072332	intrinsic apoptotic signaling pathway by p53 class mediator	2	2	0.34	0.0287	rps19,rps29
BP	GO:0009953	dorsal/ventral pattern formation	2	2	0.34	0.0287	tob1a,tsc22d3
BP	GO:0046578	regulation of Ras protein signal transduction	2	2	0.34	0.0287	madd,si:dkey-172h23.2
BP	GO:0015748	organophosphate ester transport	2	2	0.34	0.0287	atp11a,slc25a5
BP	GO:0035278	miRNA-mediated gene silencing by inhibition of translation	2	2	0.34	0.0287	tnrc6a,tnrc6c1
BP	GO:0050954	sensory perception of mechanical stimulus	2	2	0.34	0.0287	ap1b1,whrna
BP	GO:0030509	BMP signaling pathway	2	2	0.34	0.0287	tob1a,tsc22d3
BP	GO:0071875	adrenergic receptor signaling pathway	2	2	0.34	0.0287	drd4a,si:dkey-172h23.2
BP	GO:0060213	positive regulation of nuclear-transcribed mRNA poly(A) tail...	2	2	0.34	0.0287	tnrc6a,tnrc6c1
BP	GO:0016570	histone modification	2	2	0.34	0.0287	jmjd1cb,kmt2bb
BP	GO:0097529	myeloid leukocyte migration	5	3	0.85	0.0369	aanat2,asap1b,gnb1b
BP	GO:0015711	organic anion transport	5	3	0.85	0.0369	slc25a18,slc25a5,slc6a6b
BP	GO:0034765	regulation of ion transmembrane transport	5	3	0.85	0.0369	ap1b1,drd4a,kcnv2a
BP	GO:0030218	erythrocyte differentiation	16	6	2.72	0.0391	rpl27,rpl35a,rplp1,rps15a,rps19,rps29
MF	GO:0003735	structural constituent of ribosome	78	24	13.55	0.0012	rpl12,rpl14,rpl23,rpl23a,rpl27,rpl29,rpl31,rpl35a,rpl36,rpl36a,rpl39,rplp1,rps12,rps13,rps15a,rps19,rps21,rps24,rps25,rps28,rps29,rpsa,si:dkey-151g10.6,uba52
MF	GO:0030553	cGMP binding	6	4	1.04	0.0097	cnga1b,pde6ga,pde6gb,pde6ha
MF	GO:0047555	3',5'-cyclic-GMP phosphodiesterase activity	4	3	0.69	0.0178	pde6ga,pde6gb,pde6ha
MF	GO:0005261	cation channel activity	18	7	3.13	0.0234	atp5f1b,atp5f1e,atp5mf,cnga1b,grin1b,kcnma1a,kcnv2a
MF	GO:0008047	enzyme activator activity	11	5	1.91	0.0276	arhgap5,asap1b,guca1a,psme4b,rplp1
MF	GO:0008270	zinc ion binding	11	5	1.91	0.0276	kmt2bb,rorab,rorcb,rps29,zfhx4
MF	GO:0004879	nuclear receptor activity	2	2	0.35	0.0299	rorab,rorcb
MF	GO:1901618	organic hydroxy compound transmembrane transporter activity	2	2	0.35	0.0299	aqp9b,rbp4l
MF	GO:0030594	neurotransmitter receptor activity	2	2	0.35	0.0299	drd4a,grin1b
MF	GO:0042800	histone methyltransferase activity (H3-K4 specific)	2	2	0.35	0.0299	kmt2bb,kmt2cb
MF	GO:0005319	lipid transporter activity	5	3	0.87	0.0389	atp11a,osbpl7,rbp4l
MF	GO:0008514	organic anion transmembrane transporter activity	5	3	0.87	0.0389	slc25a18,slc25a5,slc6a6b
MF	GO:0003712	transcription coregulator activity	5	3	0.87	0.0389	jmjd1cb,kmt2cb,tob1a
CC	GO:0042622	photoreceptor outer segment membrane	5	4	0.81	0.0029	pde6b,pde6ga,pde6gb,pde6ha
CC	GO:0005654	nucleoplasm	15	8	2.44	0.0095	arglu1a,jmjd1cb,kmt2bb,kmt2cb,psme4b,srsf11,tnrc6a,tnrc6c1
CC	GO:0022627	cytosolic small ribosomal subunit	30	10	4.88	0.0143	rps12,rps13,rps15a,rps19,rps21,rps25,rps28,rps29,rpsa,uba52
CC	GO:0005938	cell cortex	4	3	0.65	0.0148	epb41a,si:dkey-121a11.3,sptan1
CC	GO:0022625	cytosolic large ribosomal subunit	41	12	6.67	0.0222	rpl12,rpl14,rpl23,rpl23a,rpl27,rpl29,rpl31,rpl35a,rpl36,rpl36a,rpl39,rplp1
CC	GO:0005911	cell-cell junction	2	2	0.33	0.0262	ccdc85ca,gjd2b
CC	GO:0035097	histone methyltransferase complex	2	2	0.33	0.0262	kmt2bb,kmt2cb
CC	GO:0098556	cytoplasmic side of rough endoplasmic reticulum membrane	2	2	0.33	0.0262	rpl27,rps28
CC	GO:0005844	polysome	5	3	0.81	0.0326	hdlbpa,rps21,rps28
CC	GO:0005886	plasma membrane	109	27	17.74	0.0373	adam10a,ank2b,aqp9b,atp11a,cnga1b,drd4a,efna1b,epb41a,gjd2b,gnb1b,grin1b,hsp70l,kcnma1a,kcnv2a,osbpl7,pde6b,pde6ga,pde6gb,pde6ha,prph2b,rho,rom1b,rpsa,si:dkey-121a11.3,slc6a6b,sptan1,whrna

## Sheet: GO 10d vs ctr
ont	GO.ID	Term	Annotated	Significant	Expected	Fisher	signGeneNames
BP	GO:0042776	proton motive force-driven mitochondrial ATP synthesis	4	3	0.35	0.0024	atp5f1b,atp5f1e,atp5mf
BP	GO:0015748	organophosphate ester transport	2	2	0.17	0.0074	atp11a,slc25a5
BP	GO:0045742	positive regulation of epidermal growth factor receptor sign...	3	2	0.26	0.0211	pde6gb,pde6ha
BP	GO:0046314	phosphocreatine biosynthetic process	3	2	0.26	0.0211	ckbb,ckmt2a
BP	GO:0016570	histone modification	3	2	0.26	0.0211	jmjd1cb,kmt2bb
BP	GO:0034220	ion transmembrane transport	37	7	3.22	0.0335	atp5f1b,cnga1b,grin1b,kcnma1a,slc25a3a,slc25a5,slc6a6b
BP	GO:0006820	anion transport	9	3	0.78	0.0360	slc25a3a,slc25a5,slc6a6b
BP	GO:0045745	positive regulation of G protein-coupled receptor signaling ...	4	2	0.35	0.0398	pde6gb,pde6ha
BP	GO:0002181	cytoplasmic translation	23	5	2	0.0415	rpl29,rpl31,rpl35a,rplp1,rps21
MF	GO:0004879	nuclear receptor activity	2	2	0.19	0.0087	rorab,rorcb
MF	GO:0030553	cGMP binding	6	3	0.57	0.0129	cnga1b,pde6gb,pde6ha
MF	GO:0015291	secondary active transmembrane transporter activity	6	3	0.57	0.0129	slc25a3a,slc25a5,slc6a6b
MF	GO:0008270	zinc ion binding	11	4	1.04	0.0142	kmt2bb,rorab,rorcb,rps29
MF	GO:0004129	cytochrome-c oxidase activity	12	4	1.13	0.0198	cox6c,cox7a2a,cox7c,cox8a
MF	GO:0046933	proton-transporting ATP synthase activity, rotational mechan...	7	3	0.66	0.0211	atp5f1b,atp5f1e,atp5mf
MF	GO:0004111	creatine kinase activity	3	2	0.28	0.0246	ckbb,ckmt2a
MF	GO:0047555	3',5'-cyclic-GMP phosphodiesterase activity	4	2	0.38	0.0463	pde6gb,pde6ha
MF	GO:0099094	ligand-gated cation channel activity	4	2	0.38	0.0463	cnga1b,grin1b
CC	GO:0045211	postsynaptic membrane	3	2	0.26	0.020	grin1b,kcnma1a
CC	GO:0005753	mitochondrial proton-transporting ATP synthase complex	17	4	1.45	0.048	atp5f1b,atp5f1e,atp5mf,atp5pf
CC	GO:0022625	cytosolic large ribosomal subunit	41	7	3.49	0.050	rpl23a,rpl29,rpl31,rpl35a,rpl36a,rpl39,rplp1
