# Supplementary material for: The regeneration-responsive element careg monitors activation of Müller glia after MNU-induced damage of photoreceptors in the zebrafish retina
Source: Front Mol Neurosci. 2023 Apr 17;16:1160707. doi: 10.3389/fnmol.2023.1160707 (PMC10149768; doi:10.3389/fnmol.2023.1160707)
Supplement: Supplementary file 8 [file Table_6.XLSX]

## Sheet: 3 dpMNU vs ctr
	p_val	avg_log2FC	pct.1	pct.2	p_val_adj	genes	mean_3DP	mean_Ctrl
rbp4l	6.12012e-63	1.68007	0.965	0.753	1.26087e-58	rbp4l	2.61492	1.42988
zgc:162144	5.68176e-60	1.40435	0.861	0.415	1.17056e-55	zgc:162144	1.60329	0.540208
dyrk4	3.99575e-56	1.27554	0.74	0.182	8.23204e-52	dyrk4	1.19258	0.220959
mt-nd1	3.18715e-23	1.12111	0.686	0.345	6.56616e-19	mt-nd1	1.51137	0.705794
pde6ga	3.38914e-22	0.933557	0.957	0.949	6.9823e-18	pde6ga	2.7823	2.11516
mt-atp6	1.00035e-26	0.799458	0.919	0.622	2.06093e-22	mt-atp6	1.95549	1.39714
mt-nd2	1.04939e-17	0.723494	0.58	0.305	2.16196e-13	mt-nd2	0.999979	0.451654
tent4b	1.03588e-29	0.684582	0.53	0.135	2.13411e-25	tent4b	0.679269	0.15467
map1ab	1.3795e-22	0.671167	0.954	0.855	2.84205e-18	map1ab	1.94328	1.48078
guca1a	1.90109e-14	0.545748	0.504	0.251	3.91662e-10	guca1a	0.748262	0.3234
rp1l1b	3.00122e-11	0.527545	0.645	0.451	6.18312e-07	rp1l1b	1.05851	0.680338
mt-co1	5.30454e-13	0.523951	0.855	0.695	1.09284e-08	mt-co1	1.76669	1.43162
camk1db	3.29386e-20	0.519062	0.582	0.265	6.78601e-16	camk1db	0.677715	0.291312
mt-co2	8.41514e-15	0.494024	0.957	0.822	1.73369e-10	mt-co2	2.31824	1.9926
apoc1	1.3564e-25	0.483353	0.348	0.018	2.79446e-21	apoc1	0.435138	0.0599827
ppm1na	1.69645e-15	0.466822	0.534	0.265	3.49502e-11	ppm1na	0.660459	0.302123
slkb	1.73366e-10	0.462278	0.832	0.767	3.57168e-06	slkb	1.38284	1.04764
per3	3.2542e-15	0.453812	0.423	0.164	6.7043e-11	per3	0.551047	0.188364
arl13a	1.73732e-12	0.438741	0.564	0.316	3.57924e-08	arl13a	0.710605	0.37219
mt-co3	9.6723e-12	0.437101	0.925	0.815	1.99269e-07	mt-co3	2.08498	1.78812
stk35	4.41292e-15	0.431992	0.496	0.229	9.09149e-11	stk35	0.572009	0.235431
ajap1	7.37813e-10	0.412445	0.593	0.407	1.52004e-05	ajap1	0.778945	0.460871
tulp1b	1.03136e-10	0.410472	0.694	0.513	2.12481e-06	tulp1b	0.937803	0.605805
bhlhe40	1.08192e-14	0.407626	0.351	0.105	2.22898e-10	bhlhe40	0.449895	0.119801
mbnl2	7.92436e-10	0.391706	0.861	0.724	1.63258e-05	mbnl2	1.25909	0.981738
rps2	2.52258e-11	0.391601	0.413	0.196	5.19702e-07	rps2	0.582327	0.252526
cep290	1.89527e-07	0.386831	0.551	0.385	0.00390464	cep290	0.754042	0.453967
mt-cyb	1.07589e-07	0.382231	0.579	0.378	0.00221654	mt-cyb	1.04514	0.766736
eef1a1l1	4.69993e-13	0.37997	0.349	0.12	9.6828e-09	eef1a1l1	0.47592	0.129432
per1b	5.87362e-14	0.378946	0.302	0.076	1.21008e-09	per1b	0.369608	0.0870114
gpx4b	1.2773e-12	0.377204	0.374	0.142	2.6315e-08	gpx4b	0.47592	0.163972
myo3a	4.9657e-11	0.375559	0.41	0.196	1.02303e-06	myo3a	0.490091	0.209229
ddx5	5.52016e-10	0.374634	0.574	0.375	1.13726e-05	ddx5	0.746811	0.4211
mknk2a	2.85342e-08	0.370568	0.649	0.491	0.000587862	mknk2a	0.908604	0.621554
rpl13	6.82964e-11	0.363865	0.355	0.145	1.40704e-06	rpl13	0.504065	0.20034
rplp1	1.07091e-07	0.356625	0.449	0.291	0.0022063	rplp1	0.648521	0.362115
rps24	1.05762e-08	0.355744	0.389	0.207	0.000217891	rps24	0.55545	0.249697
si:dkey-151g10.6	1.40577e-09	0.349537	0.628	0.425	2.89616e-05	si:dkey-151g10.6	0.908604	0.631272
h2ax1	9.02403e-10	0.341663	0.354	0.156	1.85913e-05	h2ax1	0.499429	0.203312
neurod1	3.06212e-07	0.337311	0.456	0.295	0.00630858	neurod1	0.606832	0.364643
rps9	6.05989e-11	0.334376	0.375	0.164	1.24846e-06	rps9	0.507758	0.191371
atp1a3b	6.65543e-07	0.332892	0.798	0.713	0.0137115	atp1a3b	1.22818	0.992578
rps7	8.58702e-10	0.331488	0.378	0.178	1.7691e-05	rps7	0.495704	0.21804
dyrk3	4.05837e-10	0.321142	0.378	0.175	8.36106e-06	dyrk3	0.424176	0.20034
zgc:194398	1.26197e-10	0.32084	0.36	0.149	2.59992e-06	zgc:194398	0.410049	0.176243
rpsa	2.28378e-08	0.316973	0.467	0.28	0.000470505	rpsa	0.634817	0.35958
rplp2l	1.23938e-09	0.30782	0.308	0.12	2.55337e-05	rplp2l	0.427178	0.14528
apoeb	1.34186e-10	0.300461	0.28	0.087	2.7645e-06	apoeb	0.374885	0.103541
fam169aa	5.61598e-11	0.295759	0.348	0.135	1.15701e-06	fam169aa	0.376988	0.14842
mt-nd5	4.31683e-08	0.291507	0.289	0.124	0.000889354	mt-nd5	0.412079	0.179287
rpl7a	3.07923e-09	0.289167	0.338	0.149	6.34384e-05	rpl7a	0.446961	0.188364
rpl7	8.39858e-08	0.288552	0.352	0.182	0.00173028	rpl7	0.464437	0.212175
plch2b	6.42542e-07	0.279208	0.484	0.324	0.0132376	plch2b	0.542182	0.35958
hmga1b	1.25625e-10	0.278894	0.251	0.069	2.58812e-06	hmga1b	0.275355	0.076961
rpl18a	1.70786e-07	0.278857	0.311	0.153	0.00351853	rpl18a	0.428176	0.185347
rps27a	3.15465e-07	0.276809	0.384	0.215	0.00649922	rps27a	0.514189	0.288591
rps8a	7.76849e-07	0.275046	0.427	0.262	0.0160046	rps8a	0.561583	0.3234
rpl13a	3.30385e-07	0.274451	0.378	0.215	0.00680659	rpl13a	0.504989	0.266551
rpl19	2.61881e-07	0.271723	0.334	0.167	0.00539528	rpl19	0.463474	0.226773
hunk	5.53051e-10	0.271272	0.259	0.08	1.1394e-05	hunk	0.296069	0.0803224
hsp90ab1	3.67628e-08	0.269354	0.315	0.142	0.000757388	hsp90ab1	0.442051	0.203312
cdc14ab	1.35061e-09	0.262896	0.28	0.098	2.78254e-05	cdc14ab	0.309644	0.106814
dido1	2.4205e-06	0.25658	0.375	0.222	0.049867	dido1	0.444018	0.238301
rpl12	2.30092e-06	0.255847	0.358	0.211	0.0474036	rpl12	0.482558	0.255347
EPB41L2	8.00427e-08	0.254586	0.326	0.156	0.00164904	EPB41L2	0.362173	0.173189
rps15	6.89474e-07	0.253277	0.319	0.164	0.0142045	rps15	0.408014	0.20034
rpl10	2.28302e-06	0.251021	0.331	0.182	0.0470348	rpl10	0.451846	0.229668
oxr1b	2.23076e-06	0.249607	0.453	0.291	0.0459582	oxr1b	0.512356	0.3234
rps10	6.16631e-07	0.249003	0.296	0.145	0.0127038	rps10	0.405975	0.179287
rps3a	5.13882e-07	0.248141	0.296	0.145	0.010587	rps3a	0.394687	0.167054
uba52	1.90459e-06	0.244487	0.351	0.2	0.0392384	uba52	0.44794	0.226773
prkar1ab	2.06784e-06	0.242004	0.443	0.284	0.0426017	prkar1ab	0.487273	0.304807
mt-nd3	2.63151e-08	0.240887	0.455	0.244	0.000542145	mt-nd3	0.613487	0.428234
wnk1b	1.03369e-07	0.237775	0.276	0.116	0.00212961	wnk1b	0.307395	0.123022
rpgrb	2.07614e-06	0.235088	0.247	0.113	0.0427726	rpgrb	0.286916	0.11657
clasp2	1.00184e-07	0.227076	0.19	0.055	0.00206398	clasp2	0.232593	0.0634015
rps18	2.15787e-06	0.225719	0.26	0.124	0.0444565	rps18	0.325252	0.126232
arr3a	4.04253e-07	0.219381	0.32	0.156	0.00832842	arr3a	0.393655	0.19437
fabp7a	2.9835e-08	0.213132	0.194	0.051	0.00061466	fabp7a	0.236228	0.0668087
FAT4	1.72783e-06	0.187487	0.179	0.058	0.0355967	FAT4	0.208022	0.0702043
nr1d2b	1.75889e-07	0.18605	0.172	0.044	0.00362367	nr1d2b	0.194246	0.0461894
eef2b	1.97949e-06	0.170492	0.172	0.055	0.0407815	eef2b	0.212985	0.0565522
chst7	8.23126e-07	0.170429	0.191	0.062	0.016958	chst7	0.204284	0.076961
si:ch211-132b12.7	1.06498e-06	0.137233	0.104	0.011	0.0219408	si:ch211-132b12.7	0.112836	0.01085
fam110b	1.53828e-06	-0.112722	0.029	0.105	0.0316916	fam110b	0.031653	0.113329
ndrg4	1.98161e-06	-0.115284	0.028	0.102	0.0408251	ndrg4	0.031653	0.129432
jph3	4.31897e-07	-0.125032	0.032	0.116	0.00889795	jph3	0.0360941	0.126232
ube4b	2.09936e-06	-0.130082	0.055	0.149	0.0432511	ube4b	0.0594529	0.15778
ptprub	3.28694e-09	-0.140071	0.021	0.113	6.77176e-05	ptprub	0.022711	0.126232
si:ch73-366l1.5	2.91181e-07	-0.140249	0.041	0.135	0.00599891	si:ch73-366l1.5	0.0522117	0.15467
mef2cb	2.30931e-07	-0.142173	0.051	0.153	0.00475764	mef2cb	0.066642	0.163972
mast2	9.78961e-07	-0.143417	0.069	0.175	0.0201686	mast2	0.0752012	0.179287
cdkn1d	3.9407e-10	-0.144397	0.02	0.116	8.11863e-06	cdkn1d	0.0212129	0.126232
si:ch73-267c23.10	1.7592e-06	-0.145413	0.051	0.142	0.036243	si:ch73-267c23.10	0.0551145	0.15778
dip2ca	1.82361e-08	-0.149322	0.043	0.149	0.000375701	dip2ca	0.0463808	0.15467
rereb	4.75464e-08	-0.153715	0.064	0.182	0.000979551	rereb	0.0695032	0.182322
tenm3	8.802e-08	-0.154121	0.049	0.153	0.00181339	tenm3	0.0478417	0.15778
zgc:158258	9.09924e-08	-0.155952	0.043	0.142	0.00187463	zgc:158258	0.0478417	0.160881
tmem63ba	2.14726e-07	-0.157124	0.078	0.196	0.00442378	tmem63ba	0.0822784	0.19437
lrmp	1.28339e-11	-0.163415	0.026	0.142	2.64403e-07	lrmp	0.027192	0.14842
cecr2	3.45979e-08	-0.175608	0.069	0.189	0.000712786	cecr2	0.0709308	0.209229
ap1b1	2.99692e-07	-0.178085	0.074	0.185	0.00617426	ap1b1	0.0752012	0.209229
smtnb	3.2499e-09	-0.183151	0.077	0.215	6.69545e-05	smtnb	0.0893058	0.21804
mak	7.47755e-12	-0.183521	0.054	0.2	1.54053e-07	mak	0.0623347	0.197359
casz1	3.9593e-07	-0.184996	0.191	0.349	0.00815695	casz1	0.210507	0.367165
prnpa	1.62196e-07	-0.186769	0.103	0.233	0.00334157	prnpa	0.114203	0.244015
gjd2b	5.37986e-07	-0.197308	0.103	0.225	0.0110836	gjd2b	0.116932	0.263762
CDH18	1.44902e-11	-0.19732	0.063	0.215	2.98527e-07	CDH18	0.0723563	0.220959
zdhhc2	9.93245e-07	-0.202777	0.138	0.269	0.0204628	zdhhc2	0.150425	0.299431
BX284638.2	6.29868e-07	-0.207009	0.187	0.335	0.0129765	BX284638.2	0.206778	0.362115
wnk2	2.74946e-07	-0.208971	0.139	0.28	0.00566444	wnk2	0.156991	0.307485
kera	6.7844e-18	-0.219082	0.014	0.156	1.39772e-13	kera	0.0151979	0.203312
pde6b	7.6528e-07	-0.219112	0.979	0.989	0.0157663	pde6b	1.92714	2.0758
tmx3a	4.95088e-07	-0.220171	0.198	0.349	0.0101998	tmx3a	0.206778	0.374693
rorcb	2.32443e-06	-0.220634	0.387	0.56	0.0478878	rorcb	0.559835	0.75313
march8	2.24184e-07	-0.232871	0.262	0.433	0.00461864	march8	0.331867	0.507912
cldn17	2.19899e-08	-0.233005	0.06	0.175	0.000453037	cldn17	0.0637725	0.244015
sv2ba	1.3698e-07	-0.236833	0.309	0.495	0.00282206	sv2ba	0.408014	0.593829
nat16	3.84073e-07	-0.237205	0.057	0.156	0.00791268	nat16	0.0709308	0.260965
scg3	5.83442e-07	-0.238718	0.366	0.535	0.0120201	scg3	0.448918	0.631272
si:dkey-17e16.15	4.05391e-10	-0.242318	0.199	0.396	8.35187e-06	si:dkey-17e16.15	0.245855	0.401822
ptp4a3b	2.85856e-07	-0.243928	0.168	0.313	0.0058892	ptp4a3b	0.176434	0.369681
irs2b	7.47347e-08	-0.245884	0.196	0.36	0.00153968	irs2b	0.238643	0.440013
cdhr1a	5.13452e-08	-0.24607	0.314	0.502	0.00105781	cdhr1a	0.354682	0.548647
si:dkey-92j12.5	1.16298e-09	-0.253342	0.15	0.32	2.39596e-05	si:dkey-92j12.5	0.154369	0.339066
hmgb2a	1.57277e-06	-0.253576	0.378	0.535	0.0324021	hmgb2a	0.450871	0.640896
guk1b	3.78379e-08	-0.263892	0.184	0.342	0.000779537	guk1b	0.212985	0.409095
slc44a5a	4.90118e-19	-0.266648	0.035	0.218	1.00974e-14	slc44a5a	0.0405157	0.244015
adam10a	1.75486e-09	-0.271528	0.173	0.349	3.61537e-05	adam10a	0.191721	0.394496
nrip1b	1.64801e-13	-0.273014	0.098	0.291	3.39523e-09	nrip1b	0.121011	0.326028
rgcc	4.45196e-12	-0.273865	0.075	0.236	9.17193e-08	rgcc	0.0893058	0.285862
fbxl3l	8.15962e-17	-0.275092	0.037	0.204	1.68104e-12	fbxl3l	0.0375702	0.249697
zgc:92107	1.8386e-09	-0.277553	0.155	0.32	3.78789e-05	zgc:92107	0.167407	0.37219
hcn3	2.12424e-10	-0.280818	0.217	0.415	4.37635e-06	hcn3	0.233806	0.456273
CABZ01079818.1	4.95235e-12	-0.282167	0.222	0.444	1.02028e-07	CABZ01079818.1	0.251825	0.456273
ip6k2a	1.13444e-06	-0.286181	0.642	0.76	0.0233717	ip6k2a	0.837625	1.04124
prlra	2.12899e-07	-0.293241	0.251	0.411	0.00438615	prlra	0.270693	0.510098
rcvrna	9.46453e-07	-0.293748	0.582	0.705	0.0194988	rcvrna	0.68082	0.911187
gpr146	5.49325e-20	-0.297404	0.046	0.247	1.13172e-15	gpr146	0.0463808	0.269333
FO904901.1	6.57308e-07	-0.297865	0.611	0.724	0.0135419	FO904901.1	0.801871	0.993925
si:ch73-1a9.3	1.1925e-07	-0.301665	0.717	0.829	0.00245679	si:ch73-1a9.3	1.02116	1.22484
eno2	7.17378e-09	-0.321063	0.547	0.72	0.000147794	eno2	0.689311	0.921369
gnb1b	6.25532e-11	-0.325961	0.972	0.993	1.28872e-06	gnb1b	2.44308	2.67903
slc7a3a	1.27579e-15	-0.326172	0.118	0.335	2.62838e-11	slc7a3a	0.122367	0.374693
zgc:112334	2.13567e-10	-0.332496	0.371	0.564	4.39991e-06	zgc:112334	0.391587	0.623505
ndrg1a	8.53273e-10	-0.336569	0.908	0.996	1.75791e-05	ndrg1a	1.89635	2.15092
kcnb2	1.27665e-08	-0.340482	0.602	0.724	0.000263015	kcnb2	0.751156	1.0033
wu:fi09b08	4.20239e-14	-0.352162	0.165	0.385	8.65776e-10	wu:fi09b08	0.186651	0.458575
camk1b	2.09832e-15	-0.366799	0.141	0.367	4.32297e-11	camk1b	0.151741	0.447014
mef2aa	1.69168e-19	-0.36942	0.077	0.298	3.48519e-15	mef2aa	0.0766207	0.367165
si:dkey-121a11.3	8.67312e-11	-0.370102	0.421	0.611	1.78684e-06	si:dkey-121a11.3	0.474015	0.758254
cabp4	1.10776e-11	-0.371993	0.418	0.633	2.28221e-07	cabp4	0.46058	0.74798
slc38a2	1.75706e-18	-0.378644	0.127	0.375	3.6199e-14	slc38a2	0.141159	0.435318
pnrc2	3.06754e-10	-0.381392	0.639	0.767	6.31975e-06	pnrc2	0.898679	1.1767
pde6ha	8.11483e-08	-0.386655	0.822	0.924	0.00167182	pde6ha	1.35913	1.65424
syt5a	4.48219e-10	-0.413035	0.539	0.709	9.23422e-06	syt5a	0.685461	0.989879
FO704772.3	9.72392e-10	-0.414376	0.404	0.596	2.00332e-05	FO704772.3	0.54485	0.841567
ipmkb	7.17342e-22	-0.424969	0.139	0.422	1.47787e-17	ipmkb	0.158299	0.472274
rhol	4.45286e-12	-0.427274	0.519	0.727	9.17377e-08	rhol	0.718101	1.0348
kif1b	3.45159e-16	-0.431516	0.207	0.462	7.11097e-12	kif1b	0.251825	0.587787
cdc14aa	8.00618e-16	-0.450002	0.375	0.625	1.64943e-11	cdc14aa	0.409032	0.754841
pde6gb	1.82776e-21	-0.455751	0.986	1	3.76555e-17	pde6gb	2.64614	2.98587
slc6a6b	3.42661e-24	-0.465243	0.159	0.469	7.05951e-20	slc6a6b	0.177717	0.531697
rom1a	2.05256e-18	-0.466435	0.885	0.964	4.22869e-14	rom1a	1.48536	1.80021
myo1cb	2.93998e-32	-0.467972	0.064	0.367	6.05694e-28	myo1cb	0.0680736	0.4211
zgc:109949	1.35863e-26	-0.475305	0.132	0.44	2.79905e-22	zgc:109949	0.137162	0.492476
kcnv2a	8.30944e-16	-0.477053	0.452	0.68	1.71191e-11	kcnv2a	0.515104	0.891998
prph2b	7.00912e-20	-0.488539	0.343	0.625	1.44402e-15	prph2b	0.380134	0.759956
cplx4c	4.82331e-17	-0.496704	0.649	0.833	9.93699e-13	cplx4c	0.850138	1.21626
zgc:158463	1.00477e-20	-0.505556	1	1	2.07004e-16	zgc:158463	3.93086	4.30456
laptm4b	1.34897e-21	-0.549252	0.822	0.953	2.77914e-17	laptm4b	1.46857	1.86647
nfil3-5	9.1303e-32	-0.60416	0.113	0.451	1.88102e-27	nfil3-5	0.135826	0.627396
camk1gb	9.23174e-19	-0.647399	0.542	0.749	1.90192e-14	camk1gb	0.803244	1.27485
aqp9b	3.09193e-47	-0.67183	0.072	0.476	6.37e-43	aqp9b	0.0865008	0.579673
aanat2	4.55813e-30	-0.69084	0.204	0.549	9.39067e-26	aanat2	0.233806	0.758254
gnb1a	6.26128e-40	-0.701833	0.966	0.985	1.28995e-35	gnb1a	2.22375	2.72631
gnat1	4.67947e-42	-0.725109	0.966	0.993	9.64065e-38	gnat1	2.49645	3.01143
gngt1	4.22137e-39	-0.742179	0.943	1	8.69687e-35	gngt1	2.17451	2.70732

## Sheet: 7 dpMNU vs ctr
	p_val	avg_log2FC	pct.1	pct.2	p_val_adj	genes	mean_7DP	mean_Ctrl
dyrk4	3.2335e-42	1.18709	0.683	0.182	6.66167e-38	dyrk4	1.10657	0.220959
guca1a	3.12994e-29	1.11441	0.643	0.251	6.44831e-25	guca1a	1.17106	0.3234
mt-atp6	4.33974e-24	0.914793	0.921	0.622	8.94073e-20	mt-atp6	2.04063	1.39714
rbp4l	7.23882e-29	0.900856	0.914	0.753	1.49134e-24	rbp4l	2.06495	1.42988
mt-nd1	1.29285e-14	0.829222	0.628	0.345	2.66353e-10	mt-nd1	1.29797	0.705794
si:dkey-151g10.6	1.50415e-25	0.82093	0.758	0.425	3.09886e-21	si:dkey-151g10.6	1.23444	0.631272
zgc:162144	2.42036e-22	0.810881	0.712	0.415	4.98642e-18	zgc:162144	1.17106	0.540208
mt-co2	1.9176e-18	0.797815	0.969	0.822	3.95065e-14	mt-co2	2.52697	1.9926
mt-co1	4.18257e-23	0.793484	0.921	0.695	8.61692e-19	mt-co1	1.96424	1.43162
map1ab	8.92495e-18	0.678771	0.933	0.855	1.83872e-13	map1ab	1.95001	1.48078
pde6ga	3.21594e-13	0.651436	0.954	0.949	6.62548e-09	pde6ga	2.57028	2.11516
mt-co3	4.87777e-14	0.649445	0.942	0.815	1.00492e-09	mt-co3	2.23616	1.78812
mt-nd2	1.47869e-14	0.609995	0.58	0.305	3.0464e-10	mt-nd2	0.922506	0.451654
mbnl2	1.14503e-14	0.575057	0.844	0.724	2.35898e-10	mbnl2	1.39346	0.981738
fabp7a	2.1882e-22	0.563237	0.376	0.051	4.50812e-18	fabp7a	0.523692	0.0668087
neurod1	1.28158e-10	0.542774	0.508	0.295	2.64032e-06	neurod1	0.763737	0.364643
tulp1b	2.51491e-17	0.541727	0.77	0.513	5.18121e-13	tulp1b	1.01182	0.605805
mt-nd3	4.5597e-16	0.522945	0.564	0.244	9.3939e-12	mt-nd3	0.841112	0.428234
slkb	2.39724e-12	0.504994	0.859	0.767	4.93879e-08	slkb	1.40294	1.04764
hsp70l	8.63731e-21	0.492984	0.276	0.004	1.77946e-16	hsp70l	0.415803	0.00362977
mt-cyb	3.41912e-10	0.489582	0.633	0.378	7.04407e-06	mt-cyb	1.11762	0.766736
arl13a	7.57182e-11	0.466414	0.54	0.316	1.55995e-06	arl13a	0.721518	0.37219
uba52	1.19518e-10	0.449863	0.417	0.2	2.4623e-06	uba52	0.609401	0.226773
tent4b	2.13108e-15	0.439899	0.41	0.135	4.39046e-11	tent4b	0.483107	0.15467
rplp2l	4.2988e-13	0.43804	0.365	0.12	8.8564e-09	rplp2l	0.502155	0.14528
ajap1	2.67713e-08	0.433015	0.588	0.407	0.000551541	ajap1	0.78693	0.460871
camk1db	7.56598e-11	0.425201	0.487	0.265	1.55874e-06	camk1db	0.613304	0.291312
rps24	6.52712e-12	0.42274	0.448	0.207	1.34472e-07	rps24	0.584317	0.249697
rpl36a	4.20785e-10	0.407676	0.441	0.218	8.66901e-06	rpl36a	0.604172	0.277632
rps28	2.8683e-12	0.40626	0.362	0.127	5.90927e-08	rps28	0.480144	0.167054
rps29	6.12521e-09	0.401209	0.518	0.302	0.000126192	rps29	0.737703	0.413914
hsp90ab1	2.32066e-12	0.392731	0.386	0.142	4.78101e-08	hsp90ab1	0.533586	0.203312
ckbb	8.85362e-10	0.385045	0.657	0.458	1.82402e-05	ckbb	0.885609	0.597837
rpl19	1.59534e-09	0.384001	0.374	0.167	3.28673e-05	rpl19	0.532179	0.226773
per3	7.71595e-11	0.372501	0.386	0.164	1.58964e-06	per3	0.474191	0.188364
h2ax1	3.95445e-08	0.370771	0.336	0.156	0.000814695	h2ax1	0.512263	0.203312
rpl39	2.75853e-07	0.36783	0.535	0.356	0.00568311	rpl39	0.779259	0.485787
rpl12	1.7997e-08	0.3585	0.405	0.211	0.000370774	rpl12	0.534992	0.255347
rpl35a	2.51471e-07	0.350903	0.405	0.229	0.00518081	rpl35a	0.554464	0.280383
rpl37.1	4.75532e-07	0.345251	0.403	0.233	0.00979692	rpl37.1	0.561327	0.283126
rplp1	1.41852e-06	0.341867	0.446	0.291	0.0292242	rplp1	0.641475	0.362115
rps25	6.35163e-07	0.340318	0.405	0.244	0.0130856	rps25	0.534992	0.288591
rpl14	2.14493e-09	0.340118	0.355	0.153	4.41899e-05	rpl14	0.471202	0.173189
rps14	2.37089e-08	0.332684	0.369	0.182	0.000488451	rps14	0.499248	0.229668
rps10	2.1797e-10	0.332485	0.36	0.145	4.49062e-06	rps10	0.451549	0.179287
rps18	3.48925e-08	0.330045	0.295	0.124	0.000718855	rps18	0.423683	0.126232
bhlhe40	3.95435e-10	0.324641	0.307	0.105	8.14675e-06	bhlhe40	0.375443	0.119801
rps7	9.92787e-08	0.323318	0.355	0.178	0.00204534	rps7	0.472698	0.21804
RPL37A	1.34896e-07	0.316171	0.381	0.2	0.00277914	RPL37A	0.502155	0.241162
rps15	1.74152e-06	0.3122	0.314	0.164	0.0358789	rps15	0.440804	0.20034
per1b	3.55895e-10	0.311464	0.264	0.076	7.33214e-06	per1b	0.309035	0.0870114
ppm1na	3.59276e-07	0.311049	0.444	0.265	0.00740181	ppm1na	0.526529	0.302123
rpl31	1.09315e-06	0.308236	0.388	0.225	0.0225211	rpl31	0.510826	0.24686
rpl18a	4.64276e-08	0.305973	0.331	0.153	0.000956502	rpl18a	0.434613	0.185347
rpl23a	6.36632e-09	0.304436	0.324	0.135	0.000131159	rpl23a	0.415803	0.15155
rps13	2.00836e-07	0.302523	0.276	0.116	0.00413762	rps13	0.388536	0.11657
rpl36	3.82772e-07	0.302492	0.355	0.185	0.00788588	rpl36	0.465196	0.220959
rpl13	3.56775e-08	0.302399	0.331	0.145	0.000735029	rpl13	0.450021	0.20034
dyrk3	5.2113e-09	0.299535	0.376	0.175	0.000107363	dyrk3	0.415803	0.20034
eef1a1l1	6.21061e-08	0.296033	0.293	0.12	0.00127951	eef1a1l1	0.411045	0.129432
rps2	8.59377e-07	0.295739	0.365	0.196	0.0177049	rps2	0.519422	0.252526
rps15a	5.47747e-07	0.293431	0.374	0.2	0.0112847	rps15a	0.513699	0.241162
rpl10a	4.15015e-07	0.284448	0.338	0.167	0.00855015	rpl10a	0.463689	0.226773
rpl10	1.98149e-06	0.284448	0.341	0.182	0.0408226	rpl10	0.472698	0.229668
etnk1	1.04391e-06	0.284409	0.429	0.258	0.0215067	etnk1	0.500703	0.280383
stk35	1.08118e-06	0.283732	0.396	0.229	0.0222745	stk35	0.456119	0.235431
rps11	1.42528e-06	0.282101	0.343	0.182	0.0293636	rps11	0.450021	0.215111
rps3a	6.75359e-07	0.278397	0.302	0.145	0.0139138	rps3a	0.396633	0.167054
cerkl	3.59984e-07	0.27596	0.285	0.127	0.00741639	cerkl	0.328216	0.135802
rps19	8.78663e-07	0.270869	0.4	0.225	0.0181022	rps19	0.520847	0.291312
rsrp1	1.38876e-06	0.268361	0.273	0.124	0.0286113	rsrp1	0.347036	0.15155
rps9	5.71245e-07	0.268244	0.329	0.164	0.0117688	rps9	0.431502	0.191371
hsp70.3	2.93817e-10	0.256644	0.141	0.004	6.05321e-06	hsp70.3	0.224581	0.00362977
rpl34	2.05791e-07	0.251472	0.288	0.12	0.00423971	rpl34	0.358831	0.135802
wnk1b	7.05234e-08	0.249964	0.29	0.116	0.00145292	wnk1b	0.310794	0.123022
usp54a	1.18667e-08	0.239066	0.206	0.051	0.000244479	usp54a	0.23601	0.0565522
FAT4	5.53462e-08	0.235886	0.209	0.058	0.00114024	FAT4	0.237902	0.0702043
mtmr10	9.69626e-09	0.221846	0.177	0.033	0.000199762	mtmr10	0.203283	0.0357181
cdc14ab	2.54585e-07	0.22086	0.257	0.098	0.00524496	cdc14ab	0.2677	0.106814
eef2b	4.51383e-07	0.213829	0.187	0.055	0.00929939	eef2b	0.241676	0.0565522
hsp70.1	3.79557e-08	0.201521	0.12	0.007	0.000781964	hsp70.1	0.163358	0.00724641
apoc1	3.39666e-10	0.194648	0.173	0.018	6.99781e-06	apoc1	0.20719	0.0599827
si:ch211-222l21.1	2.62997e-07	0.156007	0.108	0.007	0.00541825	si:ch211-222l21.1	0.126009	0.00724641
si:ch211-132b12.7	1.83967e-06	0.153887	0.103	0.011	0.0379008	si:ch211-132b12.7	0.126009	0.01085
per1a	1.28548e-06	0.144629	0.106	0.011	0.0264835	per1a	0.119646	0.01085
rereb	1.67845e-06	-0.156101	0.065	0.182	0.0345794	rereb	0.0694724	0.182322
cecr2	9.59338e-08	-0.165084	0.058	0.189	0.00197643	cecr2	0.0739367	0.209229
RNF157	5.52178e-07	-0.172754	0.079	0.211	0.011376	RNF157	0.0915972	0.220959
slc25a55a	1.30063e-07	-0.185578	0.043	0.16	0.00267957	slc25a55a	0.0491327	0.182322
CDH18	2.21427e-08	-0.19414	0.07	0.215	0.000456183	CDH18	0.0739367	0.220959
irs2a	2.96326e-07	-0.194295	0.053	0.171	0.00610491	irs2a	0.0582237	0.20034
pde8b	1.15547e-07	-0.20452	0.086	0.229	0.0023805	pde8b	0.085011	0.235431
kera	1.15963e-12	-0.210202	0.014	0.156	2.38906e-08	kera	0.0236978	0.203312
slc44a5a	6.00127e-08	-0.216309	0.077	0.218	0.00123638	slc44a5a	0.0761614	0.244015
ppdpfa	6.52627e-08	-0.225913	0.897	0.967	0.00134454	ppdpfa	1.9862	2.15766
fbxl3l	1.75326e-08	-0.226937	0.062	0.204	0.000361206	fbxl3l	0.0694724	0.249697
si:dkey-92j12.5	7.04026e-07	-0.231748	0.163	0.32	0.0145043	si:dkey-92j12.5	0.177514	0.339066
CABZ01079818.1	2.28564e-07	-0.240321	0.257	0.444	0.00470888	CABZ01079818.1	0.275012	0.456273
tlcd5b	1.62892e-08	-0.249354	0.127	0.298	0.000335591	tlcd5b	0.128121	0.315474
casz1	4.76024e-09	-0.254038	0.158	0.349	9.80705e-05	casz1	0.157229	0.367165
irs2b	1.43023e-06	-0.264612	0.204	0.36	0.0294656	irs2b	0.222664	0.440013
rorcb	1.65279e-07	-0.270529	0.353	0.56	0.00340508	rorcb	0.510826	0.75313
ptp4a3b	1.81302e-08	-0.283916	0.139	0.313	0.000373518	ptp4a3b	0.151063	0.369681
LRFN2	9.13327e-09	-0.29525	0.151	0.335	0.000188164	LRFN2	0.18352	0.409095
dscamb	6.12819e-08	-0.298725	0.276	0.465	0.00126253	dscamb	0.347036	0.563246
slc24a1	9.90746e-07	-0.302007	0.338	0.498	0.0204113	slc24a1	0.363843	0.585764
adam10a	4.1801e-11	-0.30516	0.137	0.349	8.61184e-07	adam10a	0.165392	0.394496
mef2aa	2.14744e-10	-0.305299	0.11	0.298	4.42415e-06	mef2aa	0.126009	0.367165
gpr146	1.61213e-17	-0.313334	0.034	0.247	3.3213e-13	gpr146	0.0376515	0.269333
slc7a3a	1.79752e-11	-0.314162	0.127	0.335	3.70326e-07	slc7a3a	0.1407	0.374693
rgs9bp	1.19291e-07	-0.318094	0.422	0.596	0.00245763	rgs9bp	0.459154	0.700394
camk1b	5.85268e-10	-0.320094	0.163	0.367	1.20577e-05	camk1b	0.201325	0.447014
zgc:112334	3.66147e-09	-0.325107	0.362	0.564	7.54337e-05	zgc:112334	0.396633	0.623505
unc119.2	3.25597e-10	-0.327362	0.206	0.415	6.70795e-06	unc119.2	0.214957	0.440013
hcn3	4.01565e-12	-0.33356	0.18	0.415	8.27305e-08	hcn3	0.191472	0.456273
cabp4	6.02122e-09	-0.340202	0.422	0.633	0.000124049	cabp4	0.490476	0.74798
pde6b	4.66093e-13	-0.349736	0.971	0.989	9.60244e-09	pde6b	1.82633	2.0758
ip6k2a	9.08221e-09	-0.352039	0.588	0.76	0.000187112	ip6k2a	0.764854	1.04124
rcvrna	2.13861e-08	-0.353166	0.53	0.705	0.000440597	rcvrna	0.631323	0.911187
slc38a2	6.36369e-13	-0.354732	0.144	0.375	1.31105e-08	slc38a2	0.165392	0.435318
kcnb2	1.18857e-08	-0.360412	0.554	0.724	0.00024487	kcnb2	0.715673	1.0033
si:dkey-121a11.3	7.77145e-11	-0.376361	0.381	0.611	1.60107e-06	si:dkey-121a11.3	0.468203	0.758254
ipmkb	7.63617e-14	-0.379187	0.168	0.422	1.5732e-09	ipmkb	0.18949	0.472274
pde6ha	1.94723e-07	-0.379766	0.77	0.924	0.00401168	pde6ha	1.34842	1.65424
syt5a	3.41258e-08	-0.380672	0.53	0.709	0.00070306	syt5a	0.690746	0.989879
laptm4b	6.32677e-11	-0.384729	0.837	0.953	1.30344e-06	laptm4b	1.57826	1.86647
rhol	1.17471e-08	-0.389019	0.523	0.727	0.000242014	rhol	0.734257	1.0348
ndrg1a	8.00943e-12	-0.392401	0.887	0.996	1.6501e-07	ndrg1a	1.85187	2.15092
pnrc2	6.03387e-09	-0.393797	0.592	0.767	0.00012431	pnrc2	0.896431	1.1767
myo1cb	3.18046e-18	-0.414203	0.098	0.367	6.55238e-14	myo1cb	0.106798	0.4211
opn1sw1	4.72995e-10	-0.418	0.103	0.284	9.74464e-06	opn1sw1	0.138614	0.481303
slc6a6b	6.10244e-16	-0.420044	0.187	0.469	1.25722e-11	slc6a6b	0.209137	0.531697
prph2b	2.59284e-14	-0.430396	0.357	0.625	5.34177e-10	prph2b	0.411045	0.759956
kif1b	8.10145e-13	-0.432061	0.216	0.462	1.66906e-08	kif1b	0.258483	0.587787
guca1b	7.18719e-14	-0.449028	0.501	0.782	1.4807e-09	guca1b	0.656513	1.0033
cdc14aa	6.67954e-14	-0.454615	0.365	0.625	1.37612e-09	cdc14aa	0.41422	0.754841
zgc:109949	2.45813e-20	-0.467642	0.137	0.44	5.06425e-16	zgc:109949	0.1407	0.492476
wu:fi09b08	4.7091e-22	-0.471035	0.089	0.385	9.70168e-18	wu:fi09b08	0.085011	0.458575
nfil3-5	3.5654e-14	-0.472809	0.192	0.451	7.34544e-10	nfil3-5	0.232215	0.627396
cplx4c	4.18779e-15	-0.498113	0.616	0.833	8.62768e-11	cplx4c	0.838005	1.21626
aanat2	1.22198e-14	-0.511924	0.281	0.549	2.51752e-10	aanat2	0.377089	0.758254
kcnv2a	1.54926e-16	-0.514662	0.396	0.68	3.19178e-12	kcnv2a	0.493409	0.891998
aqp9b	3.13818e-19	-0.523733	0.17	0.476	6.46528e-15	aqp9b	0.195425	0.579673
gnb1a	2.14314e-25	-0.596556	0.952	0.985	4.4153e-21	gnb1a	2.2997	2.72631
FO704772.3	2.43387e-22	-0.662972	0.247	0.596	5.01426e-18	FO704772.3	0.35042	0.841567
zgc:158463	1.25524e-24	-0.670517	1	1	2.58605e-20	zgc:158463	3.80948	4.30456
gnat1	1.7926e-34	-0.715193	0.969	0.993	3.69311e-30	gnat1	2.50136	3.01143
gngt1	1.37752e-33	-0.727706	0.964	1	2.83797e-29	gngt1	2.17921	2.70732

## Sheet: 10 dpMNU vs ctr
	p_val	avg_log2FC	pct.1	pct.2	p_val_adj	genes	mean_10DP	mean_Ctrl
rbp4l	4.78644e-40	1.06422	0.956	0.753	9.86102e-36	rbp4l	2.17723	1.42988
dyrk4	6.00933e-34	0.959368	0.607	0.182	1.23804e-29	dyrk4	0.952274	0.220959
mt-atp6	3.5792e-32	0.855424	0.951	0.622	7.37387e-28	mt-atp6	1.99006	1.39714
guca1a	1.07285e-17	0.841115	0.526	0.251	2.21028e-13	guca1a	0.967718	0.3234
fabp7a	8.41484e-39	0.824495	0.514	0.051	1.73363e-34	fabp7a	0.717225	0.0668087
mt-co3	5.38459e-30	0.817023	0.976	0.815	1.10933e-25	mt-co3	2.34729	1.78812
mt-co2	1.17097e-32	0.814436	0.99	0.822	2.41244e-28	mt-co2	2.53383	1.9926
map1ab	1.11173e-25	0.757418	0.968	0.855	2.29039e-21	map1ab	2.00125	1.48078
zgc:162144	6.22195e-23	0.74896	0.709	0.415	1.28185e-18	zgc:162144	1.13167	0.540208
si:dkey-151g10.6	1.29383e-31	0.735391	0.8	0.425	2.66555e-27	si:dkey-151g10.6	1.18343	0.631272
mt-nd1	1.46742e-22	0.73034	0.704	0.345	3.02318e-18	mt-nd1	1.23557	0.705794
mt-co1	1.26275e-27	0.700942	0.926	0.695	2.60151e-23	mt-co1	1.89519	1.43162
rp1l1b	1.51121e-11	0.604884	0.644	0.451	3.1134e-07	rp1l1b	1.09861	0.680338
mt-nd2	5.24601e-18	0.570405	0.617	0.305	1.08078e-13	mt-nd2	0.90853	0.451654
rbp3	2.36298e-11	0.565097	0.489	0.287	4.86821e-07	rbp3	0.78463	0.354491
mt-nd3	2.5112e-21	0.56416	0.602	0.244	5.17357e-17	mt-nd3	0.864909	0.428234
camk1db	1.22445e-17	0.545705	0.553	0.265	2.52262e-13	camk1db	0.685555	0.291312
arl13a	1.03055e-15	0.505711	0.595	0.316	2.12314e-11	arl13a	0.77073	0.37219
ckbb	1.97106e-15	0.480986	0.704	0.458	4.06078e-11	ckbb	0.965161	0.597837
mt-cyb	7.25943e-12	0.47606	0.644	0.378	1.49559e-07	mt-cyb	1.11473	0.766736
arr3a	1.54347e-15	0.47591	0.425	0.156	3.17986e-11	arr3a	0.568936	0.19437
rpl36a	1.2859e-14	0.475656	0.482	0.218	2.6492e-10	rpl36a	0.651099	0.277632
rps29	1.5354e-12	0.473937	0.546	0.302	3.16324e-08	rps29	0.79227	0.413914
mbnl2	5.01519e-11	0.441682	0.842	0.724	1.03323e-06	mbnl2	1.29484	0.981738
eef1a1l1	1.31513e-15	0.440242	0.383	0.12	2.70943e-11	eef1a1l1	0.507121	0.129432
uba52	2.30152e-13	0.422152	0.445	0.2	4.74158e-09	uba52	0.582169	0.226773
hsp90ab1	4.51958e-13	0.403547	0.382	0.142	9.31123e-09	hsp90ab1	0.533097	0.203312
rps28	5.31395e-13	0.399276	0.36	0.127	1.09478e-08	rps28	0.483567	0.167054
rpl31	6.99466e-11	0.398168	0.439	0.225	1.44104e-06	rpl31	0.572735	0.24686
rpl37.1	4.48591e-12	0.395997	0.467	0.233	9.24187e-08	rpl37.1	0.611773	0.283126
rps19	5.77235e-11	0.395777	0.449	0.225	1.18922e-06	rps19	0.609035	0.291312
rplp1	4.3915e-10	0.395661	0.496	0.291	9.04737e-06	rplp1	0.668476	0.362115
rps18	1.05039e-12	0.389866	0.348	0.124	2.16401e-08	rps18	0.450915	0.126232
rps24	9.26267e-12	0.387783	0.434	0.207	1.9083e-07	rps24	0.564167	0.249697
RPL37A	5.59245e-13	0.386787	0.449	0.2	1.15216e-08	RPL37A	0.553595	0.241162
ank2b	1.05017e-06	0.380198	0.593	0.451	0.0216356	ank2b	0.871258	0.583738
rpl12	3.3482e-10	0.378018	0.412	0.211	6.89796e-06	rpl12	0.565123	0.255347
neurod1	7.75072e-08	0.376868	0.464	0.295	0.0015968	neurod1	0.644945	0.364643
rplp2l	1.11962e-13	0.37131	0.365	0.12	2.30664e-09	rplp2l	0.470004	0.14528
rpl19	2.40393e-11	0.370407	0.393	0.167	4.95258e-07	rpl19	0.515186	0.226773
rpl10	1.01736e-10	0.366698	0.393	0.182	2.09597e-06	rpl10	0.519194	0.229668
rpl39	9.82832e-09	0.364767	0.545	0.356	0.000202483	rpl39	0.768395	0.485787
rps7	2.90032e-11	0.362912	0.4	0.178	5.97524e-07	rps7	0.515186	0.21804
rpl21	2.28989e-09	0.361322	0.4	0.207	4.71764e-05	rpl21	0.539976	0.238301
rps10	4.23604e-11	0.360653	0.355	0.145	8.7271e-07	rps10	0.47733	0.179287
rps12	7.73363e-11	0.356993	0.4	0.178	1.59328e-06	rps12	0.533097	0.212175
rpl13	2.13476e-11	0.355283	0.366	0.145	4.39804e-07	rpl13	0.484602	0.20034
rpl30	4.97595e-09	0.351271	0.418	0.225	0.000102515	rpl30	0.557453	0.272107
rps13	5.18889e-13	0.349376	0.348	0.116	1.06902e-08	rps13	0.411609	0.11657
rpl11	8.68575e-09	0.349056	0.395	0.211	0.000178944	rpl11	0.536051	0.241162
rps25	7.70535e-09	0.343341	0.427	0.244	0.000158746	rps25	0.546809	0.288591
gngt2b	2.29517e-07	0.333599	0.622	0.469	0.00472851	gngt2b	0.898999	0.672944
rps21	6.05487e-10	0.331497	0.418	0.207	1.24742e-05	rps21	0.539976	0.272107
tulp1b	3.29271e-08	0.330541	0.679	0.513	0.000678364	tulp1b	0.883142	0.605805
cerkl	2.76955e-11	0.330285	0.338	0.127	5.70583e-07	cerkl	0.376478	0.135802
rps27a	7.1978e-10	0.326679	0.429	0.215	1.48289e-05	rps27a	0.546809	0.288591
rpl36	9.76676e-09	0.326426	0.37	0.185	0.000201215	rpl36	0.486671	0.220959
rpl35a	8.2078e-07	0.324712	0.387	0.229	0.0169097	rpl35a	0.544862	0.280383
rpl35	4.67514e-09	0.320604	0.4	0.207	9.63173e-05	rpl35	0.521192	0.223871
rpl7	3.21785e-09	0.316754	0.375	0.182	6.62941e-05	rpl7	0.48253	0.212175
es1	2.65643e-10	0.315504	0.388	0.178	5.47278e-06	es1	0.537034	0.280383
rpl14	1.94915e-09	0.309375	0.346	0.153	4.01564e-05	rpl14	0.456254	0.173189
rpl23	2.69122e-07	0.309074	0.432	0.265	0.00554445	rpl23	0.584045	0.312818
RPS17	2.58944e-07	0.301021	0.324	0.167	0.00533476	RPS17	0.456254	0.185347
rpl23a	2.47152e-09	0.301005	0.321	0.135	5.09182e-05	rpl23a	0.407144	0.15155
rps15	5.60065e-09	0.298236	0.351	0.164	0.000115385	rps15	0.460505	0.20034
rpl3	5.45334e-07	0.281402	0.323	0.167	0.011235	rpl3	0.420478	0.182322
rpl18a	1.42167e-08	0.279936	0.331	0.153	0.000292893	rpl18a	0.408262	0.185347
rpl10a	6.77443e-09	0.278653	0.36	0.167	0.000139567	rpl10a	0.453054	0.226773
rps26l	1.12854e-07	0.276488	0.309	0.145	0.00232502	rps26l	0.401536	0.173189
rps9	1.55492e-08	0.273824	0.346	0.164	0.000320345	rps9	0.445547	0.191371
rps14	7.88185e-08	0.273054	0.358	0.182	0.00162382	rps14	0.454122	0.229668
rps8a	1.48144e-06	0.27298	0.425	0.262	0.0305206	rps8a	0.550693	0.3234
per3	9.98724e-08	0.271867	0.331	0.164	0.00205757	per3	0.397026	0.188364
hmgn2	3.72715e-09	0.270902	0.274	0.098	7.67868e-05	hmgn2	0.349591	0.100257
rpl29	5.01155e-08	0.270658	0.365	0.182	0.00103248	rpl29	0.470004	0.241162
mt-nd4	2.3171e-07	0.26814	0.503	0.305	0.00477369	mt-nd4	0.727021	0.523113
rps2	1.03233e-06	0.26767	0.355	0.196	0.0212681	rps2	0.47733	0.252526
etnk1	2.00626e-06	0.267524	0.417	0.258	0.041333	etnk1	0.489765	0.280383
rpl27	1.01552e-06	0.266065	0.326	0.171	0.0209218	rpl27	0.440151	0.203312
rpl34	1.18277e-07	0.263635	0.281	0.12	0.00243675	rpl34	0.366043	0.135802
rps23	5.32855e-07	0.260646	0.412	0.244	0.0109779	rps23	0.514181	0.285862
rps11	2.91052e-07	0.251997	0.35	0.182	0.00599625	rps11	0.433636	0.215111
tent4b	7.28736e-07	0.251646	0.284	0.135	0.0150134	tent4b	0.335271	0.15467
rps3a	2.34447e-07	0.248859	0.304	0.145	0.00483008	rps3a	0.379932	0.167054
rpl7a	1.42719e-07	0.247878	0.316	0.149	0.00294029	rpl7a	0.407144	0.188364
rps16	1.46084e-06	0.244315	0.281	0.135	0.0300962	rps16	0.366043	0.185347
ppiaa	1.53806e-07	0.230066	0.252	0.098	0.00316872	ppiaa	0.299793	0.113329
per1b	1.35992e-06	0.227835	0.203	0.076	0.028017	per1b	0.252621	0.0870114
hsp70l	9.17072e-11	0.225101	0.146	0.004	1.88935e-06	hsp70l	0.192078	0.00362977
wnk1b	8.66266e-07	0.223286	0.262	0.116	0.0178468	wnk1b	0.289781	0.123022
cdc14ab	4.65023e-08	0.222591	0.261	0.098	0.000958041	cdc14ab	0.266879	0.106814
apoc1	3.78348e-11	0.221303	0.182	0.018	7.79473e-07	apoc1	0.22348	0.0599827
kdm5c	1.21598e-07	0.217869	0.249	0.095	0.00250517	kdm5c	0.278395	0.126232
stmn1b	9.75325e-08	0.21749	0.175	0.044	0.00200937	stmn1b	0.222135	0.0496556
rcvrn3	2.09337e-07	0.210445	0.188	0.055	0.00431275	rcvrn3	0.230178	0.0702043
tuba1a	9.18784e-09	0.205386	0.148	0.018	0.000189288	tuba1a	0.19069	0.0215836
hsp70.3	8.6411e-09	0.200082	0.119	0.004	0.000178024	hsp70.3	0.162519	0.00362977
icn	9.24266e-08	0.198416	0.176	0.044	0.00190417	icn	0.19761	0.0461894
nr1d2b	2.12468e-07	0.182183	0.171	0.044	0.00437728	nr1d2b	0.18092	0.0461894
rbp5	1.11752e-07	0.172076	0.133	0.018	0.00230231	rbp5	0.145227	0.025136
mtmr10	7.04329e-07	0.168435	0.146	0.033	0.0145106	mtmr10	0.159658	0.0357181
chst7	2.41615e-06	0.164929	0.185	0.062	0.0497776	chst7	0.19761	0.076961
jph3	1.84852e-06	-0.115787	0.034	0.116	0.0380832	jph3	0.0427697	0.126232
rorca	6.79112e-07	-0.140765	0.052	0.153	0.0139911	rorca	0.0587445	0.170126
rp2	2.38448e-06	-0.142158	0.079	0.189	0.0491251	rp2	0.0868713	0.182322
cecr2	1.43195e-06	-0.150876	0.077	0.189	0.029501	cecr2	0.088411	0.209229
nxnl2	3.24711e-07	-0.151932	0.057	0.164	0.0066897	nxnl2	0.060328	0.167054
sik2a	2.19582e-07	-0.162217	0.069	0.185	0.00452383	sik2a	0.0760269	0.197359
ndrg1b	1.23983e-07	-0.166569	0.072	0.193	0.00255429	ndrg1b	0.0760269	0.220959
si:ch73-267c23.10	6.82687e-09	-0.1686	0.035	0.142	0.000140647	si:ch73-267c23.10	0.0363076	0.15778
mak	8.96232e-10	-0.173719	0.062	0.2	1.84642e-05	mak	0.0634875	0.197359
etv5b	1.01785e-07	-0.1938	0.126	0.273	0.00209698	etv5b	0.140857	0.288591
BX323820.1	3.73808e-07	-0.198674	0.227	0.396	0.00770118	BX323820.1	0.25653	0.399386
prnpa	4.32539e-09	-0.203255	0.087	0.233	8.91117e-05	prnpa	0.100644	0.244015
pde8b	1.71506e-09	-0.204061	0.082	0.229	3.53336e-05	pde8b	0.088411	0.235431
camk2g2	1.07071e-07	-0.220373	0.182	0.342	0.00220588	camk2g2	0.194848	0.362115
slc44a5a	8.03285e-11	-0.22231	0.067	0.218	1.65493e-06	slc44a5a	0.0744681	0.244015
gnb1b	3.57224e-07	-0.234428	0.97	0.993	0.00735953	gnb1b	2.50432	2.67903
mef2aa	3.66004e-07	-0.239331	0.155	0.298	0.00754042	mef2aa	0.172469	0.367165
gpr146	2.41462e-11	-0.243442	0.082	0.247	4.97459e-07	gpr146	0.0868713	0.269333
ywhabl	1.96294e-06	-0.249272	0.424	0.582	0.0404404	ywhabl	0.495925	0.671087
ptp4a3b	2.38428e-08	-0.252267	0.151	0.313	0.00049121	ptp4a3b	0.176704	0.369681
si:dkey-92j12.5	9.80205e-10	-0.252477	0.145	0.32	2.01942e-05	si:dkey-92j12.5	0.162519	0.339066
impdh1a	4.49948e-07	-0.255029	0.303	0.469	0.00926982	impdh1a	0.319523	0.501326
PLEKHB1	5.75122e-09	-0.261015	0.259	0.455	0.000118487	PLEKHB1	0.288522	0.483548
snap25b	2.82362e-07	-0.262355	0.321	0.491	0.00581722	snap25b	0.385662	0.599835
fbxl3l	8.89037e-14	-0.26314	0.045	0.204	1.83159e-09	fbxl3l	0.0459851	0.249697
adam10a	1.10056e-08	-0.265056	0.178	0.349	0.000226737	adam10a	0.193464	0.394496
pkma	5.55777e-07	-0.266525	0.297	0.462	0.0114501	pkma	0.353139	0.546544
camk1b	3.54236e-08	-0.269376	0.195	0.367	0.000729798	camk1b	0.222135	0.447014
irs2b	2.34111e-09	-0.276108	0.178	0.36	4.82315e-05	irs2b	0.214026	0.440013
rgs9bp	1.29543e-07	-0.2786	0.417	0.596	0.00266885	rgs9bp	0.483567	0.700394
prlra	4.45047e-07	-0.280685	0.247	0.411	0.00916887	prlra	0.280937	0.510098
atp6v0cb	1.74164e-07	-0.28719	0.356	0.531	0.00358813	atp6v0cb	0.441232	0.678495
FO904901.1	1.71068e-06	-0.289697	0.598	0.724	0.0352435	FO904901.1	0.790747	0.993925
scg3	8.86197e-09	-0.296322	0.346	0.535	0.000182574	scg3	0.418268	0.631272
hcn3	6.37701e-11	-0.297255	0.21	0.415	1.31379e-06	hcn3	0.219439	0.456273
LRFN2	3.1135e-10	-0.306615	0.151	0.335	6.41443e-06	LRFN2	0.178111	0.409095
slc7a3a	4.03773e-14	-0.315185	0.123	0.335	8.31853e-10	slc7a3a	0.13206	0.374693
myo1cb	1.86314e-12	-0.31527	0.158	0.367	3.83844e-08	myo1cb	0.18092	0.4211
rom1a	4.18774e-10	-0.317977	0.854	0.964	8.62757e-06	rom1a	1.56967	1.80021
march8	3.31724e-11	-0.318893	0.222	0.433	6.83418e-07	march8	0.255228	0.507912
slc38a2	2.27172e-12	-0.319773	0.163	0.375	4.68019e-08	slc38a2	0.1893	0.435318
si:ch211-113d22.2	1.50199e-10	-0.328324	0.896	0.993	3.09441e-06	si:ch211-113d22.2	1.93771	2.18093
rcvrna	2.84808e-08	-0.332263	0.57	0.705	0.000586762	rcvrna	0.649345	0.911187
dscamb	1.17116e-09	-0.333003	0.276	0.465	2.41282e-05	dscamb	0.302281	0.563246
si:dkey-121a11.3	1.71499e-08	-0.334329	0.445	0.611	0.000353323	si:dkey-121a11.3	0.50103	0.758254
ip6k2a	2.58055e-08	-0.344784	0.615	0.76	0.000531645	ip6k2a	0.777705	1.04124
slc6a6b	1.90177e-13	-0.34981	0.229	0.469	3.91802e-09	slc6a6b	0.26301	0.531697
pde6b	3.45654e-15	-0.350524	0.975	0.989	7.12117e-11	pde6b	1.82319	2.0758
ptmaa	4.89498e-11	-0.355318	0.738	0.887	1.00846e-06	ptmaa	1.16368	1.42901
rorcb	1.16632e-12	-0.359682	0.306	0.56	2.40286e-08	rorcb	0.446623	0.75313
sagb	1.42943e-11	-0.361132	0.85	0.953	2.94491e-07	sagb	1.73914	1.9916
zgc:112334	1.25438e-12	-0.365548	0.333	0.564	2.58427e-08	zgc:112334	0.363709	0.623505
guca1b	1.14344e-10	-0.366975	0.571	0.782	2.35571e-06	guca1b	0.727833	1.0033
kcnb2	1.79102e-09	-0.377748	0.57	0.724	3.68986e-05	kcnb2	0.718045	1.0033
ipmkb	6.9524e-17	-0.379192	0.165	0.422	1.43233e-12	ipmkb	0.183721	0.472274
prph2b	2.94385e-13	-0.387695	0.388	0.625	6.06491e-09	prph2b	0.441232	0.759956
pde6gb	1.53321e-15	-0.399336	0.99	1	3.15872e-11	pde6gb	2.6911	2.98587
cabp4	1.08026e-13	-0.412012	0.392	0.633	2.22556e-09	cabp4	0.432546	0.74798
rhol	6.11159e-11	-0.420709	0.531	0.727	1.25911e-06	rhol	0.719683	1.0348
zgc:158463	5.16944e-14	-0.42221	1	1	1.06501e-09	zgc:158463	3.96794	4.30456
cdc14aa	5.9573e-14	-0.423069	0.385	0.625	1.22732e-09	cdc14aa	0.425981	0.754841
kif1b	3.79099e-15	-0.431154	0.21	0.462	7.8102e-11	kif1b	0.252621	0.587787
pde6ha	8.45052e-09	-0.457136	0.813	0.924	0.000174098	pde6ha	1.29438	1.65424
zgc:109949	3.95934e-24	-0.458369	0.136	0.44	8.15704e-20	zgc:109949	0.145227	0.492476
pnrc2	2.09131e-13	-0.46205	0.565	0.767	4.30851e-09	pnrc2	0.841277	1.1767
gnb1a	3.35717e-21	-0.469943	0.971	0.985	6.91645e-17	gnb1a	2.38946	2.72631
wu:fi09b08	3.39664e-30	-0.486245	0.076	0.385	6.99776e-26	wu:fi09b08	0.0775833	0.458575
camk1gb	1.04934e-12	-0.500228	0.56	0.749	2.16186e-08	camk1gb	0.89763	1.27485
kcnv2a	4.8288e-19	-0.526167	0.418	0.68	9.9483e-15	kcnv2a	0.481492	0.891998
gngt1	1.58644e-22	-0.531425	0.963	1	3.26838e-18	gngt1	2.32255	2.70732
aqp9b	8.10471e-25	-0.533567	0.155	0.476	1.66973e-20	aqp9b	0.185119	0.579673
aanat2	5.6894e-17	-0.535482	0.281	0.549	1.17213e-12	aanat2	0.354319	0.758254
cplx4c	7.5578e-20	-0.559671	0.615	0.833	1.55706e-15	cplx4c	0.802115	1.21626
ppdpfa	1.22365e-16	-0.566498	0.862	0.967	2.52097e-12	ppdpfa	1.74679	2.15766
ndrg1a	1.04829e-22	-0.581953	0.849	0.996	2.15969e-18	ndrg1a	1.71281	2.15092
nfil3-5	3.31088e-28	-0.583177	0.121	0.451	6.82107e-24	nfil3-5	0.14813	0.627396
FO704772.3	6.97225e-27	-0.705763	0.255	0.596	1.43642e-22	FO704772.3	0.315853	0.841567
gnat1	2.68263e-41	-0.788325	0.966	0.993	5.52675e-37	gnat1	2.4497	3.01143
laptm4b	4.77033e-37	-0.797601	0.75	0.953	9.82784e-33	laptm4b	1.27953	1.86647

## Sheet: GO 3d vs ctr
ont	GO.ID	Term	Annotated	Significant	Expected	Fisher	signGeneNames
BP	GO:0045742	positive regulation of epidermal growth factor receptor sign...	3	3	0.38	0.0020	pde6ga,pde6gb,pde6ha
BP	GO:0045745	positive regulation of G protein-coupled receptor signaling ...	4	3	0.51	0.0073	pde6ga,pde6gb,pde6ha
BP	GO:0018105	peptidyl-serine phosphorylation	20	7	2.54	0.0084	camk1db,camk1gb,dyrk3,dyrk4,mast2,mknk2a,myo3a
BP	GO:0007601	visual perception	41	11	5.2	0.0099	arr3a,kera,myo3a,pde6ga,pde6gb,pde6ha,per1b,prph2b,rhol,rom1a,tenm3
BP	GO:0042752	regulation of circadian rhythm	8	4	1.01	0.0115	aanat2,per1b,per3,si:ch211-132b12.7
BP	GO:0006412	translation	109	22	13.82	0.0132	eef1a1l1,eef2b,rpl10,rpl12,rpl13,rpl13a,rpl18a,rpl19,rplp1,rplp2l,rps15,rps18,rps2,rps24,rps27a,rps3a,rps7,rps8a,rps9,rpsa,si:dkey-151g10.6,uba52
BP	GO:0043010	camera-type eye development	43	11	5.45	0.0143	cdhr1a,cep290,fam169aa,map1ab,neurod1,pde6b,per1b,ppm1na,rbp4l,rp1l1b,rpgrb
BP	GO:0034447	very-low-density lipoprotein particle clearance	2	2	0.25	0.0160	apoc1,apoeb
BP	GO:0048920	posterior lateral line neuromast primordium migration	2	2	0.25	0.0160	gnb1a,gnb1b
BP	GO:0032958	inositol phosphate biosynthetic process	2	2	0.25	0.0160	ip6k2a,ipmkb
BP	GO:0045475	locomotor rhythm	2	2	0.25	0.0160	bhlhe40,camk1gb
BP	GO:0006641	triglyceride metabolic process	2	2	0.25	0.0160	apoc1,slc7a3a
BP	GO:1902624	positive regulation of neutrophil migration	2	2	0.25	0.0160	gnb1a,gnb1b
BP	GO:0006814	sodium ion transport	16	7	2.03	0.0161	ap1b1,atp1a3b,hcn3,slc38a2,slc6a6b,wnk1b,wnk2
BP	GO:0016042	lipid catabolic process	5	3	0.63	0.0165	apoc1,apoeb,plch2b
BP	GO:0032922	circadian regulation of gene expression	10	4	1.27	0.0282	bhlhe40,nfil3-5,per1b,per3
BP	GO:0009648	photoperiodism	6	3	0.76	0.0299	aanat2,per1b,per3
BP	GO:0042157	lipoprotein metabolic process	6	3	0.76	0.0299	apoc1,apoeb,zdhhc2
BP	GO:0015849	organic acid transport	11	4	1.39	0.0400	fabp7a,slc38a2,slc6a6b,slc7a3a
BP	GO:0007096	regulation of exit from mitosis	3	2	0.38	0.0439	cdc14aa,cdc14ab
MF	GO:0003735	structural constituent of ribosome	79	22	9.67	7.3e-05	rpl10,rpl12,rpl13,rpl13a,rpl18a,rpl19,rpl7,rplp1,rplp2l,rps10,rps15,rps18,rps2,rps24,rps27a,rps3a,rps7,rps8a,rps9,rpsa,si:dkey-151g10.6,uba52
MF	GO:0047555	3',5'-cyclic-GMP phosphodiesterase activity	4	3	0.49	0.0065	pde6ga,pde6gb,pde6ha
MF	GO:0004683	calmodulin-dependent protein kinase activity	8	4	0.98	0.0101	camk1b,camk1db,camk1gb,mknk2a
MF	GO:0042826	histone deacetylase binding	2	2	0.24	0.0149	mef2aa,mef2cb
MF	GO:0001222	transcription corepressor binding	2	2	0.24	0.0149	per1b,per3
MF	GO:0046983	protein dimerization activity	24	7	2.94	0.0202	bhlhe40,h2ax1,hsp90ab1,mef2aa,mef2cb,neurod1,tenm3
MF	GO:0030553	cGMP binding	6	3	0.73	0.0272	pde6ga,pde6gb,pde6ha
MF	GO:0016410	N-acyltransferase activity	6	3	0.73	0.0272	aanat2,nat16,zdhhc2
MF	GO:0005504	fatty acid binding	3	2	0.37	0.0411	apoc1,fabp7a
MF	GO:0004712	protein serine/threonine/tyrosine kinase activity	3	2	0.37	0.0411	dyrk3,dyrk4
MF	GO:0019869	chloride channel inhibitor activity	3	2	0.37	0.0411	wnk1b,wnk2
MF	GO:0005249	voltage-gated potassium channel activity	3	2	0.37	0.0411	hcn3,kcnv2a
MF	GO:0019870	potassium channel inhibitor activity	3	2	0.37	0.0411	wnk1b,wnk2
MF	GO:1901618	organic hydroxy compound transmembrane transporter activity	3	2	0.37	0.0411	aqp9b,rbp4l
CC	GO:0042622	photoreceptor outer segment membrane	5	4	0.62	0.0010	pde6b,pde6ga,pde6gb,pde6ha
CC	GO:0022627	cytosolic small ribosomal subunit	30	10	3.72	0.0021	rps10,rps15,rps2,rps27a,rps3a,rps7,rps8a,rps9,rpsa,uba52
CC	GO:0034364	high-density lipoprotein particle	2	2	0.25	0.0153	apoc1,apoeb
CC	GO:0008076	voltage-gated potassium channel complex	2	2	0.25	0.0153	hcn3,kcnv2a
CC	GO:1902636	kinociliary basal body	2	2	0.25	0.0153	cdc14aa,cdc14ab
CC	GO:0072686	mitotic spindle	9	4	1.12	0.0173	cdc14aa,cdc14ab,clasp2,lrmp
CC	GO:0005834	heterotrimeric G-protein complex	9	4	1.12	0.0173	gnat1,gnb1a,gnb1b,gngt1
CC	GO:0022625	cytosolic large ribosomal subunit	41	10	5.08	0.0232	rpl10,rpl12,rpl13,rpl13a,rpl18a,rpl19,rpl7,rpl7a,rplp1,rplp2l
CC	GO:0000922	spindle pole	6	3	0.74	0.0281	cdc14aa,cdc14ab,lrmp
CC	GO:0034361	very-low-density lipoprotein particle	3	2	0.37	0.0421	apoc1,apoeb
CC	GO:0005875	microtubule associated complex	3	2	0.37	0.0421	kif1b,map1ab

## Sheet: GO 7d vs ctr
ont	GO.ID	Term	Annotated	Significant	Expected	Fisher	signGeneNames
BP	GO:0006412	translation	106	34	11.3	1.9e-09	eef1a1l1,eef2b,rpl10,rpl10a,rpl12,rpl13,rpl14,rpl18a,rpl19,rpl23a,rpl31,rpl34,rpl35a,rpl36,rpl36a,rpl39,rplp1,rplp2l,rps11,rps13,rps14,rps15,rps15a,rps18,rps19,rps2,rps24,rps28,rps29,rps3a,rps7,rps9,si:dkey-151g10.6,uba52
BP	GO:0043009	chordate embryonic development	60	15	6.4	0.00091	camk1db,eef2b,mbnl2,mef2aa,rpl13,rpl35a,rpl36a,rplp2l,rps14,rps15,rps15a,rps19,rps29,rps3a,rps7
BP	GO:0032922	circadian regulation of gene expression	11	5	1.17	0.00346	bhlhe40,nfil3-5,per1a,per1b,per3
BP	GO:0000028	ribosomal small subunit assembly	8	4	0.85	0.00613	rps14,rps15,rps19,rps28
BP	GO:0048821	erythrocyte development	8	4	0.85	0.00613	rps14,rps19,rps29,rps9
BP	GO:0051726	regulation of cell cycle	37	11	3.94	0.00626	cdc14aa,cdc14ab,dyrk3,rpl13,rpl23a,rpl36,rpl36a,rps15a,rps18,rps29,rps7
BP	GO:0042273	ribosomal large subunit biogenesis	13	5	1.39	0.00808	rpl10,rpl10a,rpl14,rpl23a,rpl35a
BP	GO:0043153	entrainment of circadian clock by photoperiod	5	3	0.53	0.01007	per1a,per1b,per3
BP	GO:0032958	inositol phosphate biosynthetic process	2	2	0.21	0.01128	ip6k2a,ipmkb
BP	GO:0009408	response to heat	6	3	0.64	0.01859	hsp70.1,hsp70l,hsp90ab1
BP	GO:0009416	response to light stimulus	27	9	2.88	0.02097	aanat2,gnat1,opn1sw1,per1a,per1b,per3,rcvrna,rhol,unc119.2
BP	GO:0006414	translational elongation	11	4	1.17	0.02240	eef1a1l1,eef2b,rplp1,rplp2l
BP	GO:0007601	visual perception	42	9	4.48	0.02792	guca1b,kera,opn1sw1,pde6ga,pde6ha,per1b,prph2b,rhol,unc119.2
BP	GO:0002181	cytoplasmic translation	23	6	2.45	0.02855	rpl31,rpl35a,rpl36,rplp1,rplp2l,rps28
BP	GO:0050900	leukocyte migration	7	3	0.75	0.03002	aanat2,gnb1a,hsp90ab1
BP	GO:0048916	posterior lateral line development	7	3	0.75	0.03002	gnb1a,neurod1,wnk1b
BP	GO:0003333	amino acid transmembrane transport	7	3	0.75	0.03002	slc25a55a,slc38a2,slc7a3a
BP	GO:0032467	positive regulation of cytokinesis	3	2	0.32	0.03147	cdc14aa,cdc14ab
BP	GO:0045742	positive regulation of epidermal growth factor receptor sign...	3	2	0.32	0.03147	pde6ga,pde6ha
BP	GO:0072332	intrinsic apoptotic signaling pathway by p53 class mediator	3	2	0.32	0.03147	rps19,rps29
MF	GO:0003735	structural constituent of ribosome	78	34	8.39	3.7e-15	rpl10,rpl10a,rpl12,rpl13,rpl14,rpl18a,rpl19,rpl23a,rpl31,rpl34,rpl35a,rpl36,rpl36a,rpl39,rplp1,rplp2l,rps10,rps11,rps13,rps14,rps15,rps15a,rps18,rps19,rps2,rps24,rps25,rps28,rps29,rps3a,rps7,rps9,si:dkey-151g10.6,uba52
MF	GO:0001222	transcription corepressor binding	3	3	0.32	0.0012	per1a,per1b,per3
MF	GO:0004114	3',5'-cyclic-nucleotide phosphodiesterase activity	8	4	0.86	0.0063	pde6b,pde6ga,pde6ha,pde8b
MF	GO:0019843	rRNA binding	15	7	1.61	0.0078	rpl12,rpl23a,rps11,rps13,rps14,rps18,rps9
MF	GO:0008048	calcium sensitive guanylate cyclase activator activity	2	2	0.22	0.0115	guca1a,guca1b
MF	GO:0070181	small ribosomal subunit rRNA binding	2	2	0.22	0.0115	rps13,rps14
MF	GO:0015179	L-amino acid transmembrane transporter activity	7	3	0.75	0.0307	slc25a55a,slc38a2,slc7a3a
MF	GO:1901618	organic hydroxy compound transmembrane transporter activity	3	2	0.32	0.0320	aqp9b,rbp4l
MF	GO:0005249	voltage-gated potassium channel activity	3	2	0.32	0.0320	hcn3,kcnv2a
MF	GO:0004712	protein serine/threonine/tyrosine kinase activity	3	2	0.32	0.0320	dyrk3,dyrk4
MF	GO:0005504	fatty acid binding	3	2	0.32	0.0320	apoc1,fabp7a
MF	GO:0008514	organic anion transmembrane transporter activity	13	4	1.4	0.0421	slc25a55a,slc38a2,slc6a6b,slc7a3a
MF	GO:0031625	ubiquitin protein ligase binding	8	3	0.86	0.0453	hsp70.3,hsp70l,uba52
CC	GO:0022627	cytosolic small ribosomal subunit	30	15	3.13	3.3e-08	rps10,rps11,rps13,rps14,rps15,rps15a,rps19,rps2,rps25,rps28,rps29,rps3a,rps7,rps9,uba52
CC	GO:0022625	cytosolic large ribosomal subunit	41	16	4.28	8.2e-07	rpl10,rpl10a,rpl12,rpl13,rpl14,rpl18a,rpl19,rpl23a,rpl31,rpl34,rpl35a,rpl36,rpl36a,rpl39,rplp1,rplp2l
CC	GO:0042622	photoreceptor outer segment membrane	5	3	0.52	0.0095	pde6b,pde6ga,pde6ha
CC	GO:0008076	voltage-gated potassium channel complex	2	2	0.21	0.0108	hcn3,kcnv2a
CC	GO:1902636	kinociliary basal body	2	2	0.21	0.0108	cdc14aa,cdc14ab
CC	GO:0009898	cytoplasmic side of plasma membrane	10	4	1.04	0.0144	ajap1,gnat1,gnb1a,gngt1
CC	GO:0000922	spindle pole	7	3	0.73	0.0284	cdc14aa,cdc14ab,unc119.2
CC	GO:0005840	ribosome	81	34	8.46	0.0423	rpl10,rpl10a,rpl12,rpl13,rpl14,rpl18a,rpl19,rpl23a,rpl31,rpl34,rpl35a,rpl36,rpl36a,rpl39,rplp1,rplp2l,rps10,rps11,rps13,rps14,rps15,rps15a,rps18,rps19,rps2,rps24,rps25,rps28,rps29,rps3a,rps7,rps9,si:dkey-151g10.6,uba52

## Sheet: GO 10 d vs ctr
ont	GO.ID	Term	Annotated	Significant	Expected	Fisher	signGeneNames
BP	GO:0006412	translation	104	46	13.6	2.3e-15	eef1a1l1,rpl10,rpl10a,rpl11,rpl12,rpl13,rpl14,rpl18a,rpl19,rpl21,rpl23,rpl23a,rpl27,rpl29,rpl3,rpl31,rpl34,rpl35,rpl35a,rpl36,rpl36a,rpl39,rplp1,rplp2l,rps11,rps12,rps13,rps14,rps15,rps16,rps18,rps19,rps2,rps21,rps23,rps24,rps26l,rps27a,rps28,rps29,rps3a,rps7,rps8a,rps9,si:dkey-151g10.6,uba52
BP	GO:0000462	maturation of SSU-rRNA from tricistronic rRNA transcript (SS...	5	4	0.65	0.0013	rps14,rps16,rps21,rps8a
BP	GO:0051726	regulation of cell cycle	37	13	4.84	0.0024	cdc14aa,cdc14ab,etv5b,rpl13,rpl23a,rpl35,rpl36,rpl36a,rpl7,rps18,rps29,rps7,rps8a
BP	GO:0048821	erythrocyte development	9	5	1.18	0.0029	rpl11,rps14,rps19,rps29,rps9
BP	GO:0043009	chordate embryonic development	61	16	7.98	0.0034	camk1db,mbnl2,mef2aa,rpl11,rpl13,rpl35,rpl35a,rpl36a,rplp2l,rps14,rps15,rps19,rps29,rps3a,rps7,rps8a
BP	GO:0002181	cytoplasmic translation	22	8	2.88	0.0045	rpl29,rpl31,rpl35a,rpl36,rplp1,rplp2l,rps21,rps28
BP	GO:0042541	hemoglobin biosynthetic process	4	3	0.52	0.008	rpl10a,rpl11,rps19
BP	GO:0007186	G protein-coupled receptor signaling pathway	44	12	5.76	0.008	arr3a,gnat1,gnb1a,gnb1b,gngt1,gngt2b,gpr146,pde6gb,pde6ha,rgs9bp,rhol,sagb
BP	GO:0000028	ribosomal small subunit assembly	8	4	1.05	0.0129	rps14,rps15,rps19,rps28
BP	GO:0000470	maturation of LSU-rRNA	4	4	0.52	0.0166	rpl10a,rpl35,rpl7,rpl7a
BP	GO:0000463	maturation of LSU-rRNA from tricistronic rRNA transcript (SS...	2	2	0.26	0.017	rpl35,rpl7
BP	GO:0031017	exocrine pancreas development	2	2	0.26	0.017	ppdpfa,rpl3
BP	GO:1902624	positive regulation of neutrophil migration	2	2	0.26	0.017	gnb1a,gnb1b
BP	GO:0006641	triglyceride metabolic process	2	2	0.26	0.017	apoc1,slc7a3a
BP	GO:0032287	peripheral nervous system myelin maintenance	2	2	0.26	0.017	ndrg1a,ndrg1b
BP	GO:0045576	mast cell activation	2	2	0.26	0.017	ndrg1a,ndrg1b
BP	GO:0048920	posterior lateral line neuromast primordium migration	2	2	0.26	0.017	gnb1a,gnb1b
BP	GO:0042273	ribosomal large subunit biogenesis	13	8	1.7	0.0192	rpl10,rpl10a,rpl14,rpl23a,rpl35,rpl35a,rpl7,rpl7a
BP	GO:0030097	hemopoiesis	61	17	7.98	0.0251	cecr2,hsp70l,kif1b,ndrg1b,rpl10a,rpl11,rpl19,rpl27,rpl35,rpl35a,rplp1,rps14,rps19,rps24,rps29,rps7,rps9
BP	GO:0008045	motor neuron axon guidance	3	2	0.39	0.0466	etv5b,kif1b
MF	GO:0003735	structural constituent of ribosome	78	49	10.22	1.9e-27	rpl10,rpl10a,rpl11,rpl12,rpl13,rpl14,rpl18a,rpl19,rpl21,rpl23,rpl23a,rpl27,rpl29,rpl3,rpl30,rpl31,rpl34,rpl35,rpl35a,rpl36,rpl36a,rpl39,rpl7,rplp1,rplp2l,rps10,rps11,rps12,rps13,rps14,rps15,rps16,rps18,rps19,rps2,rps21,rps23,rps24,rps25,rps26l,rps27a,rps28,rps29,rps3a,rps7,rps8a,rps9,si:dkey-151g10.6,uba52
MF	GO:0005504	fatty acid binding	5	4	0.65	0.0013	apoc1,fabp7a,rbp3,rbp5
MF	GO:0005249	voltage-gated potassium channel activity	3	3	0.39	0.0022	hcn3,kcnv2a,snap25b
MF	GO:0031625	ubiquitin protein ligase binding	7	4	0.92	0.0072	hsp70.3,hsp70l,rps27a,uba52
MF	GO:0004114	3',5'-cyclic-nucleotide phosphodiesterase activity	8	4	1.05	0.0129	pde6b,pde6gb,pde6ha,pde8b
MF	GO:0004683	calmodulin-dependent protein kinase activity	8	4	1.05	0.0129	camk1b,camk1db,camk1gb,camk2g2
MF	GO:0052866	phosphatidylinositol phosphate phosphatase activity	2	2	0.26	0.0171	mtmr10,ptmaa
MF	GO:0001222	transcription corepressor binding	2	2	0.26	0.0171	per1b,per3
MF	GO:0070181	small ribosomal subunit rRNA binding	2	2	0.26	0.0171	rps13,rps14
MF	GO:0019841	retinol binding	2	2	0.26	0.0171	rbp3,rbp4l
MF	GO:0019843	rRNA binding	15	8	1.96	0.029	rpl12,rpl23,rpl23a,rps11,rps13,rps14,rps18,rps9
MF	GO:0031681	G-protein beta-subunit binding	3	2	0.39	0.0468	gngt1,gngt2b
MF	GO:1901618	organic hydroxy compound transmembrane transporter activity	3	2	0.39	0.0468	aqp9b,rbp4l
MF	GO:0070180	large ribosomal subunit rRNA binding	3	2	0.39	0.0468	rpl12,rpl23
MF	GO:0008048	calcium sensitive guanylate cyclase activator activity	3	2	0.39	0.0468	guca1a,guca1b
MF	GO:0016918	retinal binding	3	2	0.39	0.0468	rbp5,rhol
CC	GO:0022625	cytosolic large ribosomal subunit	41	26	5.33	1.4e-14	rpl10,rpl10a,rpl11,rpl12,rpl13,rpl14,rpl18a,rpl19,rpl21,rpl23,rpl23a,rpl27,rpl29,rpl3,rpl30,rpl31,rpl34,rpl35,rpl35a,rpl36,rpl36a,rpl39,rpl7,rpl7a,rplp1,rplp2l
CC	GO:0022627	cytosolic small ribosomal subunit	30	21	3.9	3.4e-13	rps10,rps11,rps12,rps13,rps14,rps15,rps16,rps19,rps2,rps21,rps23,rps25,rps26l,rps27a,rps28,rps29,rps3a,rps7,rps8a,rps9,uba52
CC	GO:0005834	heterotrimeric G-protein complex	9	5	1.17	0.0028	gnat1,gnb1a,gnb1b,gngt1,gngt2b
CC	GO:0008076	voltage-gated potassium channel complex	2	2	0.26	0.0168	hcn3,kcnv2a
CC	GO:1902636	kinociliary basal body	2	2	0.26	0.0168	cdc14aa,cdc14ab
CC	GO:0098556	cytoplasmic side of rough endoplasmic reticulum membrane	2	2	0.26	0.0168	rpl27,rps28
CC	GO:0042622	photoreceptor outer segment membrane	5	3	0.65	0.0177	pde6b,pde6gb,pde6ha
CC	GO:0005840	ribosome	81	50	10.53	0.0455	rpl10,rpl10a,rpl11,rpl12,rpl13,rpl14,rpl18a,rpl19,rpl21,rpl23,rpl23a,rpl27,rpl29,rpl3,rpl30,rpl31,rpl34,rpl35,rpl35a,rpl36,rpl36a,rpl39,rpl7,rpl7a,rplp1,rplp2l,rps10,rps11,rps12,rps13,rps14,rps15,rps16,rps18,rps19,rps2,rps21,rps23,rps24,rps25,rps26l,rps27a,rps28,rps29,rps3a,rps7,rps8a,rps9,si:dkey-151g10.6,uba52
CC	GO:0042788	polysomal ribosome	3	2	0.39	0.0461	rps21,rps28
CC	GO:0005875	microtubule associated complex	3	2	0.39	0.0461	kif1b,map1ab
