# Supplementary material for: The regeneration-responsive element careg monitors activation of Müller glia after MNU-induced damage of photoreceptors in the zebrafish retina
Source: Front Mol Neurosci. 2023 Apr 17;16:1160707. doi: 10.3389/fnmol.2023.1160707 (PMC10149768; doi:10.3389/fnmol.2023.1160707)
Supplement: Supplementary file 9 [file Table_7.XLSX]

## Sheet: DEGs Cones A vs B
	cluster	p_val	avg_log2FC	pct.1	pct.2	p_val_adj	gene	mean.in.cluster	mean.out.of.cluster
spock3	A Cones	1.32395e-123	1.5888	0.996	0.611	2.7276e-119	spock3	1.82829	0.727017
arr3b	A Cones	3.25758e-120	2.47504	0.987	0.453	6.71126e-116	arr3b	2.54623	0.830664
efna1b	A Cones	7.55869e-116	1.59172	0.92	0.334	1.55724e-111	efna1b	1.49611	0.392812
si:ch211-160o17.6	A Cones	3.88877e-111	0.840491	0.567	0.079	8.01164e-107	si:ch211-160o17.6	0.665996	0.0834124
tgfa	A Cones	4.71884e-104	0.493443	0.393	0.032	9.72176e-100	tgfa	0.378314	0.0362852
ly6pge	A Cones	1.32745e-103	2.15576	0.955	0.616	2.73482e-99	ly6pge	2.31853	0.82427
ushbp1	A Cones	3.08126e-99	0.881542	0.656	0.131	6.34801e-95	ushbp1	0.749561	0.138523
fat1b	A Cones	3.1958e-92	1.01742	0.67	0.145	6.58398e-88	fat1b	0.93924	0.234016
pik3r3b	A Cones	7.12394e-88	1.1574	0.866	0.329	1.46767e-83	pik3r3b	1.18277	0.380522
htra1b	A Cones	4.60824e-86	1.14641	0.946	0.488	9.49389e-82	htra1b	1.36486	0.570227
opn1sw1	A Cones	3.62691e-85	3.80655	0.862	0.571	7.47215e-81	opn1sw1	4.44857	1.81007
srgap3	A Cones	5.18238e-82	0.638738	0.545	0.097	1.06767e-77	srgap3	0.564705	0.121966
aqp9b	A Cones	1.36824e-81	1.12705	0.862	0.359	2.81886e-77	aqp9b	1.17038	0.389167
hs3st3b1a	A Cones	3.6019e-80	0.412063	0.321	0.029	7.42064e-76	hs3st3b1a	0.315202	0.0295812
grk7b	A Cones	5.99072e-80	0.478714	0.357	0.038	1.23421e-75	grk7b	0.372179	0.04036
gngt2b	A Cones	2.20026e-78	1.52308	1	0.913	4.53298e-74	gngt2b	3.32468	2.26896
tbx2a	A Cones	1.46095e-74	0.598567	0.504	0.092	3.00985e-70	tbx2a	0.517943	0.103048
prph2a	A Cones	1.2228e-72	1.03177	0.982	0.738	2.51921e-68	prph2a	1.80359	1.08842
clul1	A Cones	2.418e-72	1.0669	0.996	0.728	4.98156e-68	clul1	1.81529	1.07577
si:ch211-225h24.2	A Cones	4.82521e-72	1.17001	0.661	0.193	9.9409e-68	si:ch211-225h24.2	1.03089	0.219905
zgc:193593	A Cones	6.73099e-70	1.0845	0.848	0.352	1.38672e-65	zgc:193593	1.18277	0.431052
tmem237a	A Cones	1.22476e-68	1.02126	0.915	0.569	2.52325e-64	tmem237a	1.35455	0.646664
gnat2	A Cones	2.48235e-66	1.01158	1	0.936	5.11414e-62	gnat2	2.62039	1.91922
rx1	A Cones	2.86771e-63	0.997212	0.929	0.515	5.90806e-59	rx1	1.31339	0.622173
gnb3b	A Cones	4.21889e-63	1.01596	1	0.948	8.69175e-59	gnb3b	2.70983	2.00562
cngb3.2	A Cones	1.77238e-61	0.761181	0.781	0.301	3.65146e-57	cngb3.2	0.859342	0.331732
si:dkey-65b13.13	A Cones	1.39632e-57	0.951906	0.938	0.619	2.87671e-53	si:dkey-65b13.13	1.42031	0.760496
pdcb	A Cones	3.3472e-57	0.987469	1	0.848	6.89591e-53	pdcb	2.08556	1.4011
guca1e	A Cones	1.6489e-56	0.799165	0.585	0.164	3.39706e-52	guca1e	0.764221	0.210282
pcdh11.1	A Cones	3.84726e-56	0.447321	0.348	0.055	7.92612e-52	pcdh11.1	0.369097	0.0590384
prph2b	A Cones	9.22278e-55	0.812092	0.982	0.656	1.90008e-50	prph2b	1.38294	0.820041
opn6b	A Cones	1.12301e-54	0.884095	0.714	0.284	2.31362e-50	opn6b	0.946196	0.333388
kcnv2b	A Cones	6.26588e-54	0.709963	0.826	0.381	1.2909e-49	kcnv2b	0.88362	0.391511
skor1a	A Cones	1.93012e-52	0.421579	0.326	0.052	3.97644e-48	skor1a	0.347256	0.0550392
tmem132e	A Cones	2.28361e-52	0.359487	0.281	0.037	4.70469e-48	tmem132e	0.288798	0.0396203
oaz2a	A Cones	4.92373e-52	0.998029	0.893	0.566	1.01439e-47	oaz2a	1.4321	0.740323
samsn1a	A Cones	5.29662e-52	0.672759	0.598	0.184	1.09121e-47	samsn1a	0.672853	0.206532
prnpa	A Cones	6.13726e-51	0.714857	0.692	0.268	1.2644e-46	prnpa	0.766298	0.270797
camk1gb	A Cones	2.9313e-50	0.776347	0.996	0.867	6.03907e-46	camk1gb	1.92268	1.38456
rcvrn2	A Cones	3.22075e-50	0.770956	0.991	0.9	6.63539e-46	rcvrn2	2.18625	1.65187
si:dkey-126g1.9	A Cones	3.99247e-49	0.960864	0.781	0.387	8.22528e-45	si:dkey-126g1.9	1.13943	0.473414
ttyh2l	A Cones	1.69572e-48	0.315049	0.246	0.03	3.49352e-44	ttyh2l	0.251314	0.0329388
rdh8b	A Cones	4.8271e-48	0.72731	0.759	0.353	9.9448e-44	rdh8b	0.861231	0.357098
gpc1a	A Cones	2.02055e-46	0.302528	0.259	0.035	4.16274e-42	gpc1a	0.247836	0.0381394
rbp3	A Cones	2.0424e-46	0.811112	0.938	0.714	4.20776e-42	rbp3	1.54204	0.979818
ubl3a	A Cones	5.68833e-42	0.528451	0.554	0.18	1.17191e-37	ubl3a	0.554501	0.188206
gpx1b	A Cones	1.11595e-41	0.322349	0.237	0.033	2.29909e-37	gpx1b	0.258235	0.0347993
ndrg1b	A Cones	1.35296e-41	1.05525	0.92	0.751	2.78737e-37	ndrg1b	1.99688	1.26544
grk1b	A Cones	1.11048e-38	0.69132	0.853	0.473	2.28782e-34	grk1b	1.10898	0.629788
cplx4a	A Cones	1.36934e-38	0.656844	0.955	0.737	2.82112e-34	cplx4a	1.46668	1.01139
crema	A Cones	5.47209e-36	0.516996	0.531	0.187	1.12736e-31	crema	0.554501	0.196147
mt-co2	A Cones	2.60602e-34	0.543796	1	0.996	5.36892e-30	mt-co2	3.4507	3.07377
si:dkey-190l8.2	A Cones	1.09229e-33	0.634231	0.888	0.567	2.25033e-29	si:dkey-190l8.2	1.12794	0.688324
nr2f6b	A Cones	8.86415e-33	0.537934	0.607	0.263	1.82619e-28	nr2f6b	0.649811	0.276943
mt-co3	A Cones	1.20826e-32	0.533258	0.996	0.994	2.48926e-28	mt-co3	3.25621	2.88658
tbx2b	A Cones	1.56493e-32	0.298187	0.246	0.047	3.22406e-28	tbx2b	0.254781	0.0480934
pcdh15a	A Cones	4.09027e-31	0.342259	0.371	0.104	8.42677e-27	pcdh15a	0.344096	0.106861
nacad	A Cones	4.75886e-31	0.391005	0.384	0.112	9.8042e-27	nacad	0.402484	0.13146
pfkfb3	A Cones	9.1947e-31	0.859901	0.692	0.391	1.89429e-26	pfkfb3	1.06993	0.473893
zgc:73226	A Cones	2.83076e-30	0.54273	0.763	0.427	5.83193e-26	zgc:73226	0.849846	0.473654
cacna2d4b	A Cones	3.02725e-30	0.51695	0.607	0.274	6.23674e-26	cacna2d4b	0.645138	0.286816
rimkla	A Cones	3.30491e-30	0.42166	0.375	0.11	6.80878e-26	rimkla	0.4173	0.125027
slc24a2	A Cones	5.29708e-30	0.557148	0.973	0.725	1.0913e-25	slc24a2	1.4406	1.05441
stxbp4	A Cones	3.64292e-29	0.464557	0.638	0.291	7.50514e-25	stxbp4	0.645138	0.323132
pcdh11	A Cones	5.54226e-29	0.33984	0.353	0.098	1.14182e-24	pcdh11	0.366006	0.130447
psap	A Cones	2.74926e-28	0.325864	0.29	0.072	5.66403e-24	psap	0.305382	0.0795096
csnk1db	A Cones	3.2489e-28	0.484945	0.496	0.197	6.69339e-24	csnk1db	0.536389	0.200251
nnt	A Cones	3.46138e-28	0.397528	0.536	0.212	7.13113e-24	nnt	0.499151	0.223605
ncaldb	A Cones	9.71298e-28	0.586245	0.911	0.712	2.00107e-23	ncaldb	1.4018	0.995445
ip6k2a	A Cones	1.00262e-27	0.510709	0.964	0.803	2.0656e-23	ip6k2a	1.41055	1.05655
si:ch211-276a17.5	A Cones	3.41769e-27	0.620794	0.679	0.379	7.04112e-23	si:ch211-276a17.5	0.838329	0.408028
atp1b2b	A Cones	4.37339e-27	0.537895	0.915	0.72	9.01005e-23	atp1b2b	1.25658	0.883742
lsm14aa	A Cones	4.41814e-27	0.321666	0.366	0.112	9.10225e-23	lsm14aa	0.337747	0.114785
tnika	A Cones	1.41182e-26	0.288162	0.263	0.064	2.90862e-22	tnika	0.268527	0.0687876
nme2a	A Cones	1.64436e-26	0.505216	0.839	0.508	3.38771e-22	nme2a	0.946196	0.596007
sez6a	A Cones	1.99066e-26	0.452819	0.571	0.263	4.10116e-22	sez6a	0.582315	0.268445
tmx1	A Cones	5.36016e-25	0.31089	0.304	0.087	1.1043e-20	tmx1	0.302087	0.0865943
chl1a	A Cones	6.16258e-25	0.484112	0.415	0.154	1.26961e-20	chl1a	0.546779	0.211217
mt-nd1	A Cones	7.24571e-25	0.546396	0.987	0.924	1.49276e-20	mt-nd1	2.34925	1.97051
mt-co1	A Cones	2.35505e-24	0.55019	1	0.976	4.85188e-20	mt-co1	2.78672	2.40536
laptm4b	A Cones	4.74351e-24	0.467632	0.987	0.854	9.77258e-20	laptm4b	1.69823	1.3741
si:ch211-237l4.6	A Cones	5.65187e-24	0.573025	0.772	0.564	1.1644e-19	si:ch211-237l4.6	1.00017	0.602982
ogdhl	A Cones	1.17115e-23	0.325278	0.366	0.124	2.4128e-19	ogdhl	0.353545	0.12808
sall1a	A Cones	5.1858e-23	0.472821	0.772	0.479	1.06838e-18	sall1a	0.864997	0.537263
sema7a	A Cones	5.30305e-23	0.386781	0.545	0.247	1.09253e-18	sema7a	0.52589	0.257794
fstl5	A Cones	5.62397e-23	0.417186	0.723	0.413	1.15865e-18	fstl5	0.708651	0.41948
auts2b	A Cones	7.02328e-23	0.506738	0.491	0.216	1.44694e-18	auts2b	0.592241	0.240997
ulk2	A Cones	8.09855e-23	0.337835	0.393	0.143	1.66846e-18	ulk2	0.381368	0.147198
slc25a3a	A Cones	9.2033e-23	0.462736	0.875	0.653	1.89606e-18	slc25a3a	1.0607	0.739956
impdh1a	A Cones	1.92347e-22	0.473605	0.746	0.495	3.96272e-18	impdh1a	0.840258	0.51198
si:dkey-28e7.3	A Cones	3.90879e-22	0.439597	0.906	0.654	8.05289e-18	si:dkey-28e7.3	1.0293	0.724595
psme4a	A Cones	2.61476e-21	0.436232	0.482	0.216	5.38693e-17	psme4a	0.536389	0.234016
scg3	A Cones	3.26136e-21	0.415488	0.875	0.633	6.71905e-17	scg3	0.971861	0.683866
pde6c	A Cones	8.97309e-21	0.423061	0.991	0.894	1.84864e-16	pde6c	1.94015	1.64691
mt-nd4	A Cones	9.61996e-21	0.477943	0.964	0.811	1.9819e-16	mt-nd4	1.63413	1.30285
pkp4	A Cones	7.29064e-20	0.26702	0.286	0.091	1.50202e-15	pkp4	0.278713	0.0936292
CABZ01102170.1	A Cones	2.08852e-19	0.372449	0.701	0.404	4.30277e-15	CABZ01102170.1	0.679664	0.421502
CABP4	A Cones	2.33689e-19	0.418518	0.83	0.569	4.81447e-15	CABP4	0.940983	0.650889
tulp1a	A Cones	3.00042e-19	0.394675	0.79	0.519	6.18146e-15	tulp1a	0.859342	0.585775
ppm1na	A Cones	3.31137e-19	0.470461	0.777	0.542	6.82208e-15	ppm1na	0.932234	0.606136
pxk	A Cones	3.64646e-19	0.252216	0.259	0.079	7.51243e-15	pxk	0.258235	0.0834124
rtn3	A Cones	4.33607e-19	0.375745	0.509	0.246	8.93317e-15	rtn3	0.517943	0.257497
ABCA7	A Cones	6.44106e-19	0.348407	0.438	0.194	1.32699e-14	ABCA7	0.434793	0.193295
msi2b	A Cones	1.06841e-18	0.395542	0.79	0.555	2.20115e-14	msi2b	0.881773	0.607604
vdac1	A Cones	1.11087e-18	0.340034	0.612	0.325	2.28861e-14	vdac1	0.562164	0.32647
si:ch211-255i3.4	A Cones	1.79554e-18	0.265771	0.312	0.11	3.69916e-14	si:ch211-255i3.4	0.302087	0.117869
kif26aa	A Cones	2.02673e-18	0.29844	0.304	0.106	4.17548e-14	kif26aa	0.328147	0.121284
pfkfb4b	A Cones	2.77075e-18	0.293717	0.268	0.088	5.70831e-14	pfkfb4b	0.295464	0.0918751
guca1c	A Cones	5.75572e-18	0.607149	0.911	0.744	1.18579e-13	guca1c	1.60676	1.18591
mt-nd3	A Cones	8.48514e-18	0.413622	0.808	0.52	1.74811e-13	mt-nd3	1.02611	0.739405
mt-atp6	A Cones	7.34204e-17	0.466394	1	0.987	1.51261e-12	mt-atp6	3.02629	2.70301
SAMD4B	A Cones	8.09498e-17	0.4047	0.897	0.701	1.66773e-12	SAMD4B	1.12649	0.845977
aplp2	A Cones	1.45763e-16	0.346386	0.621	0.346	3.00301e-12	aplp2	0.619039	0.378942
slc25a25a	A Cones	2.14194e-16	0.487065	0.759	0.568	4.41283e-12	slc25a25a	1.03249	0.694878
histh1l	A Cones	2.23535e-16	0.551768	0.612	0.38	4.60527e-12	histh1l	0.826679	0.444222
nfia	A Cones	2.52782e-16	0.33245	0.393	0.176	5.20782e-12	nfia	0.420236	0.189799
hif1ab	A Cones	3.51885e-16	0.43424	0.723	0.5	7.24954e-12	hif1ab	0.853655	0.552663
ckmt2b	A Cones	3.93855e-16	0.288813	0.42	0.189	8.11419e-12	ckmt2b	0.399495	0.199305
serinc1	A Cones	7.07064e-16	0.386697	0.728	0.487	1.45669e-11	serinc1	0.796944	0.528906
rapgef2	A Cones	2.15736e-15	0.298913	0.473	0.234	4.44459e-11	rapgef2	0.474458	0.267267
cry3a	A Cones	2.19518e-15	0.335221	0.576	0.32	4.5225e-11	cry3a	0.649811	0.417454
clstn1	A Cones	2.27838e-15	0.343488	0.679	0.414	4.69392e-11	clstn1	0.690913	0.452825
atp1a3b	A Cones	2.37322e-15	0.33436	0.973	0.843	4.88931e-11	atp1a3b	1.45529	1.22353
appa	A Cones	4.98038e-15	0.380395	0.692	0.434	1.02606e-10	appa	0.734683	0.471014
nptx1l	A Cones	9.70602e-15	0.338011	0.518	0.286	1.99963e-10	nptx1l	0.546779	0.312487
lmbrd1	A Cones	3.67554e-14	0.308872	0.558	0.319	7.57234e-10	lmbrd1	0.536389	0.322295
tmem184ba	A Cones	5.72073e-14	0.256917	0.388	0.181	1.17858e-09	tmem184ba	0.356675	0.178594
opn1sw2	A Cones	8.64856e-14	1.30594	0.219	0.571	1.78178e-09	opn1sw2	2.35984	1.45463
clasp2	A Cones	1.05994e-13	0.271299	0.424	0.209	2.18369e-09	clasp2	0.420236	0.232186
si:rp71-39b20.4	A Cones	1.46807e-13	0.315745	0.531	0.297	3.02452e-09	si:rp71-39b20.4	0.528525	0.309667
si:dkey-16p21.8	A Cones	1.77357e-13	0.296682	0.312	0.132	3.6539e-09	si:dkey-16p21.8	0.359795	0.154151
zgc:195245	A Cones	1.83613e-13	0.378764	0.754	0.522	3.78279e-09	zgc:195245	0.900089	0.63755
FO704772.3	A Cones	2.01777e-13	0.466863	0.393	0.189	4.157e-09	FO704772.3	0.606947	0.283342
mt-cyb	A Cones	3.85959e-13	0.337969	0.996	0.923	7.95153e-09	mt-cyb	2.13691	1.90265
FO904901.1	A Cones	5.81244e-13	0.404112	0.871	0.753	1.19748e-08	FO904901.1	1.22299	0.942878
ndfip1	A Cones	1.15643e-12	0.285171	0.5	0.278	2.38248e-08	ndfip1	0.477232	0.279566
mapkapk2a	A Cones	1.69584e-12	0.282324	0.366	0.18	3.49376e-08	mapkapk2a	0.375251	0.179559
pygmb	A Cones	1.8061e-12	0.305845	0.522	0.306	3.72094e-08	pygmb	0.52589	0.313894
aldocb	A Cones	2.28478e-12	0.359525	0.871	0.754	4.7071e-08	aldocb	1.21109	0.961887
hexb	A Cones	2.58207e-12	0.315377	0.554	0.335	5.31958e-08	hexb	0.577315	0.358713
si:dkey-97a13.12	A Cones	3.68524e-12	0.42447	0.781	0.565	7.59232e-08	si:dkey-97a13.12	1.06224	0.768025
kera	A Cones	5.66407e-12	0.713307	0.683	0.511	1.16691e-07	kera	1.31937	0.824945
mmrn2a	A Cones	5.71415e-12	0.331511	0.397	0.211	1.17723e-07	mmrn2a	0.446287	0.216501
frya	A Cones	6.21084e-12	0.273222	0.737	0.49	1.27956e-07	frya	0.790889	0.601506
cpe	A Cones	7.46244e-12	0.270957	0.705	0.471	1.53741e-07	cpe	0.677399	0.489585
ric8a	A Cones	1.12019e-11	0.277875	0.643	0.416	2.30781e-07	ric8a	0.616632	0.424024
ckmt2a	A Cones	1.46708e-11	0.319259	0.79	0.578	3.02248e-07	ckmt2a	1.00509	0.783793
tpd52l1	A Cones	1.97056e-11	0.259761	0.433	0.236	4.05975e-07	tpd52l1	0.423165	0.243112
rorcb	A Cones	2.40963e-11	0.337461	0.656	0.436	4.96432e-07	rorcb	0.912713	0.678803
etv5b	A Cones	5.55263e-11	0.259681	0.513	0.304	1.14395e-06	etv5b	0.488251	0.308254
slc1a8b	A Cones	6.11966e-11	0.252111	0.442	0.242	1.26077e-06	slc1a8b	0.451985	0.277235
tmx3a	A Cones	7.42849e-11	0.33931	0.576	0.392	1.53042e-06	tmx3a	0.638087	0.402896
dclk1a	A Cones	7.97743e-11	0.287527	0.58	0.371	1.64351e-06	dclk1a	0.589769	0.39047
atp6ap1lb	A Cones	1.09266e-10	0.300785	0.652	0.457	2.25109e-06	atp6ap1lb	0.697602	0.489114
tmsb1	A Cones	1.13579e-10	0.276352	0.424	0.236	2.33995e-06	tmsb1	0.437679	0.246126
idh2	A Cones	1.71328e-10	0.264456	0.638	0.43	3.5297e-06	idh2	0.638087	0.454781
btg1	A Cones	2.25594e-10	0.303342	0.768	0.592	4.64769e-06	btg1	0.86875	0.658489
si:dkey-85k7.7	A Cones	5.46564e-10	0.276845	0.384	0.209	1.12603e-05	si:dkey-85k7.7	0.423165	0.231271
camta1a	A Cones	5.96426e-10	0.282142	0.379	0.206	1.22876e-05	camta1a	0.423165	0.227599
si:ch211-285j22.3	A Cones	1.04048e-09	0.275979	0.71	0.499	2.14359e-05	si:ch211-285j22.3	0.80496	0.613666
ptpdc1b	A Cones	1.11637e-09	0.274543	0.531	0.337	2.29994e-05	ptpdc1b	0.569768	0.379469
atp2b1b	A Cones	2.41476e-09	0.256607	0.808	0.626	4.97489e-05	atp2b1b	0.85745	0.679584
camk1ga	A Cones	7.38508e-09	0.275162	0.661	0.491	0.000152147	camk1ga	0.686428	0.4957
ddit3	A Cones	1.47655e-08	0.255455	0.281	0.144	0.000304199	ddit3	0.347256	0.170188
xbp1	A Cones	1.37869e-07	0.263253	0.317	0.18	0.00284038	xbp1	0.414354	0.231881
mt-nd5	A Cones	1.77604e-06	0.286654	0.621	0.468	0.0365899	mt-nd5	0.774563	0.575869
si:ch1073-469d17.2	A Cones	2.22793e-06	0.274339	0.79	0.721	0.0458999	si:ch1073-469d17.2	1.14229	0.95213
arr3a	B Cones	1.87852e-84	2.43929	0.838	0.138	3.87014e-80	arr3a	1.93513	0.244346
rho	B Cones	1.6544e-83	3.01125	0.954	0.634	3.40839e-79	rho	3.77974	1.6925
gnat1	B Cones	1.58022e-79	2.5527	0.824	0.201	3.25557e-75	gnat1	2.11665	0.347256
pde6gb	B Cones	5.03429e-79	2.39201	0.834	0.223	1.03716e-74	pde6gb	2.0841	0.426084
gngt1	B Cones	7.1294e-78	2.08525	0.833	0.241	1.4688e-73	gngt1	1.81139	0.366006
map1ab	B Cones	2.41158e-75	1.51678	0.868	0.25	4.96834e-71	map1ab	1.43576	0.384412
gnb1a	B Cones	4.93847e-74	2.18186	0.77	0.125	1.01742e-69	gnb1a	1.68795	0.175603
pde6ga	B Cones	2.36545e-73	2.46543	0.764	0.107	4.8733e-69	pde6ga	1.89197	0.183065
gnb1b	B Cones	2.93856e-73	2.23303	0.771	0.129	6.05402e-69	gnb1b	1.7493	0.201482
si:ch211-113d22.2	B Cones	3.02154e-67	1.90724	0.747	0.152	6.22497e-63	si:ch211-113d22.2	1.50877	0.186776
sagb	B Cones	9.34807e-58	1.64032	0.661	0.071	1.92589e-53	sagb	1.22251	0.0855222
pdca	B Cones	1.75399e-54	1.41011	0.641	0.067	3.61357e-50	pdca	1.05883	0.0814154
saga	B Cones	1.72021e-52	1.33843	0.615	0.045	3.54398e-48	saga	0.984144	0.0564141
pde6b	B Cones	1.80813e-51	1.31948	0.619	0.058	3.72512e-47	pde6b	0.991882	0.0772917
pde6a	B Cones	1.79065e-50	1.29938	0.634	0.094	3.68911e-46	pde6a	1.01447	0.113807
opn1mw2	B Cones	8.02313e-50	2.36953	0.607	0.054	1.65293e-45	opn1mw2	1.81803	0.175603
rom1b	B Cones	8.84141e-50	1.36366	0.641	0.116	1.82151e-45	rom1b	1.0709	0.125688
ptmaa	B Cones	7.8319e-49	1.13193	0.622	0.08	1.61353e-44	ptmaa	0.8904	0.105807
rom1a	B Cones	2.26255e-47	1.13436	0.595	0.071	4.66131e-43	rom1a	0.859431	0.0731509
cnga1a	B Cones	3.08388e-40	0.926747	0.504	0.022	6.35341e-36	cnga1a	0.664448	0.022076
grk1a	B Cones	2.47332e-39	0.852299	0.5	0.027	5.09552e-35	grk1a	0.617202	0.0264333
slkb	B Cones	1.07239e-38	0.824174	0.599	0.143	2.20934e-34	slkb	0.712587	0.141314
tulp1b	B Cones	6.71331e-37	0.711159	0.533	0.076	1.38308e-32	tulp1b	0.574353	0.0814154
zgc:162144	B Cones	7.80864e-37	1.08798	0.475	0.018	1.60874e-32	zgc:162144	0.776205	0.022076
cnga1b	B Cones	3.42247e-35	0.867891	0.458	0.018	7.05098e-31	cnga1b	0.619276	0.0176996
thrb	B Cones	2.63108e-34	1.06733	0.473	0.04	5.42054e-30	thrb	0.779212	0.0393924
opn1lw1	B Cones	9.37361e-34	1.47669	0.462	0.031	1.93115e-29	opn1lw1	1.06296	0.0393924
guca1b	B Cones	8.87022e-30	0.698615	0.423	0.027	1.82744e-25	guca1b	0.519334	0.0350913
cplx4c	B Cones	1.31798e-29	0.661928	0.422	0.031	2.71531e-25	cplx4c	0.489585	0.0307717
opn1lw2	B Cones	4.11509e-28	1.71275	0.417	0.04	8.4779e-24	opn1lw2	1.23086	0.0436751
aanat1	B Cones	6.84802e-28	0.622747	0.415	0.036	1.41083e-23	aanat1	0.47533	0.0436751
ppdpfa	B Cones	3.04495e-27	0.747878	0.921	0.866	6.27321e-23	ppdpfa	1.74662	1.22823
rhol	B Cones	1.35446e-26	0.626305	0.372	0.013	2.79046e-22	rhol	0.447426	0.013304
hsp90aa1.2	B Cones	1.4668e-26	0.992234	0.616	0.281	3.02189e-22	hsp90aa1.2	0.999703	0.311939
si:ch211-195b15.7	B Cones	1.20911e-24	0.569235	0.369	0.027	2.49101e-20	si:ch211-195b15.7	0.420997	0.0264333
rgs9b	B Cones	1.11112e-23	0.513198	0.335	0.009	2.28913e-19	rgs9b	0.364611	0.00888895
fabp7a	B Cones	1.14393e-22	0.903657	0.398	0.067	2.35672e-18	fabp7a	0.715979	0.0896122
kcnv2a	B Cones	1.7024e-21	0.454116	0.305	0.004	3.50728e-17	kcnv2a	0.319223	0.00445435
si:ch211-207j7.2	B Cones	2.06115e-21	0.524053	0.348	0.036	4.24639e-17	si:ch211-207j7.2	0.402638	0.0393924
mbnl2	B Cones	7.71525e-21	0.549899	0.403	0.089	1.58949e-16	mbnl2	0.470773	0.0896122
guca1a	B Cones	2.01145e-20	0.563341	0.326	0.027	4.144e-16	guca1a	0.42125	0.0307717
gngt2a	B Cones	3.82961e-20	0.892718	0.648	0.317	7.88976e-16	gngt2a	1.32744	0.708651
gucy2f	B Cones	2.09601e-18	0.399419	0.269	0.004	4.3182e-14	gucy2f	0.281311	0.00445435
si:ch73-1a9.3	B Cones	3.89267e-18	0.588057	0.706	0.5	8.01969e-14	si:ch73-1a9.3	0.982416	0.574806
opn1mw3	B Cones	5.71339e-18	1.51926	0.3	0.031	1.17707e-13	opn1mw3	1.08817	0.0350913
hmgn6	B Cones	1.06109e-17	0.503054	0.617	0.344	2.18606e-13	hmgn6	0.699096	0.350405
aanat2	B Cones	1.99738e-17	0.521637	0.357	0.08	4.11501e-13	aanat2	0.442987	0.0814154
eno2	B Cones	2.29404e-16	0.376533	0.264	0.018	4.72617e-12	eno2	0.278693	0.0176996
cabp4	B Cones	3.15781e-16	0.354292	0.242	0.004	6.50571e-12	cabp4	0.250031	0.00445435
vps36	B Cones	3.81108e-15	0.349149	0.262	0.027	7.8516e-11	vps36	0.268445	0.0264333
rplp0	B Cones	3.92066e-15	0.546048	0.619	0.415	8.07734e-11	rplp0	0.780976	0.402484
rcvrn3	B Cones	6.63965e-15	0.548472	0.634	0.353	1.3679e-10	rcvrn3	1.15061	0.770439
prom1a	B Cones	1.20858e-14	0.359405	0.268	0.036	2.48991e-10	prom1a	0.284212	0.0350913
hmgn2	B Cones	1.26498e-14	0.548433	0.295	0.058	2.6061e-10	hmgn2	0.444962	0.0648175
calm1a	B Cones	1.46459e-14	0.415818	0.364	0.112	3.01734e-10	calm1a	0.421755	0.133531
rgs9bp	B Cones	1.54131e-14	0.348725	0.254	0.027	3.1754e-10	rgs9bp	0.268151	0.0264333
mdka	B Cones	1.78628e-14	0.535608	0.246	0.022	3.68008e-10	mdka	0.393331	0.022076
si:dkey-92j12.5	B Cones	4.23798e-14	0.401967	0.451	0.196	8.73109e-10	si:dkey-92j12.5	0.480104	0.201482
opn4.1	B Cones	1.48353e-13	0.321054	0.221	0.013	3.05638e-09	opn4.1	0.235842	0.013304
rp1l1b	B Cones	2.46702e-13	0.616528	0.761	0.634	5.08256e-09	rp1l1b	1.19364	0.766298
ank2b	B Cones	3.90809e-13	0.511651	0.516	0.286	8.05145e-09	ank2b	0.636736	0.282086
opn1mw1	B Cones	5.66345e-13	1.16506	0.25	0.04	1.16678e-08	opn1mw1	0.897171	0.0896122
ywhabl	B Cones	9.66231e-13	0.373366	0.339	0.112	1.99063e-08	ywhabl	0.368613	0.109815
cabp5a	B Cones	1.16455e-12	0.469889	0.219	0.018	2.3992e-08	cabp5a	0.377888	0.0521858
eef1a1l1	B Cones	2.12299e-12	0.509044	0.41	0.192	4.37379e-08	eef1a1l1	0.550668	0.197826
si:busm1-57f23.1	B Cones	3.36978e-12	0.371485	0.196	0.009	6.94242e-08	si:busm1-57f23.1	0.266383	0.00888895
add2	B Cones	8.25992e-12	0.277414	0.197	0.013	1.70171e-07	add2	0.205592	0.013304
pxdc1a	B Cones	1.22813e-11	0.25824	0.188	0.009	2.53019e-07	pxdc1a	0.187887	0.00888895
smtnb	B Cones	1.91739e-11	0.321945	0.286	0.08	3.9502e-07	smtnb	0.304571	0.0814154
arl3l1	B Cones	2.2745e-11	0.329383	0.512	0.295	4.68593e-07	arl3l1	0.503641	0.275329
si:dkey-121a11.3	B Cones	3.85929e-11	0.283908	0.222	0.036	7.95091e-07	si:dkey-121a11.3	0.231881	0.0350913
pcloa	B Cones	4.62061e-11	0.537367	0.429	0.219	9.51938e-07	pcloa	0.599183	0.226709
rpl8	B Cones	6.06044e-11	0.465059	0.488	0.295	1.24857e-06	rpl8	0.627736	0.305382
sgip1a	B Cones	1.99617e-10	0.335004	0.344	0.138	4.11251e-06	sgip1a	0.388906	0.156698
ptmab	B Cones	3.0998e-10	0.387277	0.933	0.915	6.38621e-06	ptmab	1.74333	1.47489
h3f3b.1	B Cones	3.71649e-10	0.306466	0.227	0.049	7.65671e-06	h3f3b.1	0.264612	0.0521858
eef1g	B Cones	3.99266e-10	0.348364	0.304	0.112	8.22568e-06	eef1g	0.359251	0.117783
samd11	B Cones	4.2604e-10	0.261967	0.244	0.062	8.77728e-06	samd11	0.242206	0.0606246
zgc:66433	B Cones	5.37082e-10	0.262364	0.232	0.054	1.1065e-05	zgc:66433	0.238271	0.0564141
stmn1b	B Cones	5.64014e-10	0.285608	0.194	0.027	1.16198e-05	stmn1b	0.237361	0.0393924
ndrg4	B Cones	7.36736e-10	0.300922	0.183	0.022	1.51782e-05	ndrg4	0.23066	0.022076
rpl10	B Cones	9.20344e-10	0.411483	0.488	0.308	1.89609e-05	rpl10	0.593884	0.308666
rps8a	B Cones	9.53715e-10	0.433796	0.498	0.321	1.96484e-05	rps8a	0.622379	0.321695
oxr1b	B Cones	1.31903e-09	0.250766	0.219	0.049	2.71747e-05	oxr1b	0.221757	0.0479395
tmsb4x	B Cones	1.526e-09	0.401596	0.517	0.339	3.14387e-05	tmsb4x	0.63816	0.359795
pex5	B Cones	1.61854e-09	0.25629	0.236	0.062	3.33451e-05	pex5	0.238271	0.0606246
hsp90ab1	B Cones	1.72571e-09	0.434976	0.488	0.312	3.55531e-05	hsp90ab1	0.632859	0.331357
ppiaa	B Cones	2.10802e-09	0.295011	0.214	0.049	4.34293e-05	ppiaa	0.252426	0.0479395
hsp70.3	B Cones	2.17316e-09	0.531036	0.249	0.076	4.47714e-05	hsp70.3	0.473893	0.105807
hsp70l	B Cones	3.06461e-09	0.720054	0.35	0.17	6.31371e-05	hsp70l	0.774433	0.275329
sh3gl2a	B Cones	5.58354e-09	0.253124	0.262	0.085	0.000115032	sh3gl2a	0.277235	0.101783
arl13a	B Cones	6.54254e-09	0.329949	0.48	0.299	0.000134789	arl13a	0.517501	0.288798
marcksl1b	B Cones	1.07207e-08	0.276402	0.185	0.036	0.000220869	marcksl1b	0.226678	0.0350913
jun	B Cones	1.70277e-08	0.264846	0.165	0.022	0.000350804	jun	0.218669	0.0350913
si:ch211-133l5.7	B Cones	2.24117e-08	0.25059	0.214	0.058	0.000461725	si:ch211-133l5.7	0.23432	0.0606246
nme3	B Cones	2.7552e-08	0.265201	0.257	0.094	0.000567627	nme3	0.273436	0.0896122
rps9	B Cones	4.33654e-08	0.388795	0.496	0.344	0.000893414	rps9	0.619897	0.350405
rack1	B Cones	4.40086e-08	0.335518	0.33	0.165	0.000906666	rack1	0.393071	0.160508
rpl7a	B Cones	8.64542e-08	0.400052	0.48	0.335	0.00178113	rpl7a	0.608652	0.331357
nin	B Cones	8.72438e-08	0.278805	0.215	0.067	0.0017974	nin	0.262246	0.0689929
rpl6	B Cones	1.12643e-07	0.320521	0.372	0.21	0.00232067	rpl6	0.427293	0.205125
rpl15	B Cones	1.75008e-07	0.365331	0.395	0.241	0.00360551	rpl15	0.497574	0.244346
rps12	B Cones	4.99851e-07	0.416235	0.447	0.321	0.0102979	rps12	0.600451	0.311939
rpl31	B Cones	5.27853e-07	0.363806	0.461	0.326	0.0108748	rpl31	0.605716	0.353545
rpl23	B Cones	7.79132e-07	0.405977	0.504	0.384	0.0160517	rpl23	0.674891	0.393489
rps2	B Cones	1.02437e-06	0.378102	0.515	0.415	0.0211041	rps2	0.640394	0.378314
rps16	B Cones	1.13526e-06	0.334144	0.39	0.25	0.0233885	rps16	0.472454	0.240843
agpat3	B Cones	1.24885e-06	0.250625	0.444	0.286	0.0257289	agpat3	0.459168	0.285447
opn1mw4	B Cones	1.31759e-06	1.22344	0.144	0.031	0.0271451	opn1mw4	0.878799	0.0307717

## Sheet: GO upreg. Genes Cones A
ont	GO.ID	Term	Annotated	Significant	Expected	Fisher	signGeneNames
BP	GO:0007601	visual perception	122	11	1.04	7e-09	arr3b,gnat2,grk7b,guca1e,kera,opn1sw1,opn1sw2,pdcb,pde6c,prph2a,prph2b
BP	GO:0072068	late distal convoluted tubule development	3	2	0.03	0.00022	tbx2a,tbx2b
BP	GO:0072019	proximal convoluted tubule development	4	2	0.03	0.00043	tbx2a,tbx2b
BP	GO:0050910	detection of mechanical stimulus involved in sensory percept...	5	2	0.04	0.00071	pcdh15a,tmem132e
BP	GO:0036368	cone photoresponse recovery	6	2	0.05	0.00106	grk1b,rcvrn2
BP	GO:0046314	phosphocreatine biosynthetic process	6	2	0.05	0.00106	ckmt2a,ckmt2b
BP	GO:0006000	fructose metabolic process	9	2	0.08	0.00250	pfkfb3,pfkfb4b
BP	GO:0006003	fructose 2,6-bisphosphate metabolic process	9	2	0.08	0.00250	pfkfb3,pfkfb4b
BP	GO:0006183	GTP biosynthetic process	10	2	0.09	0.00311	impdh1a,nme2a
BP	GO:0018105	peptidyl-serine phosphorylation	117	5	1	0.00326	camk1ga,camk1gb,csnk1db,mapkapk2a,ulk2
BP	GO:0046549	retinal cone cell development	11	2	0.09	0.00378	cacna2d4b,tbx2b
BP	GO:0048923	posterior lateral line neuromast hair cell differentiation	11	2	0.09	0.00378	atp1b2b,tmem132e
BP	GO:0007602	phototransduction	38	3	0.32	0.00411	opn1sw1,opn1sw2,opn6b
BP	GO:0036376	sodium ion export across plasma membrane	13	2	0.11	0.00530	atp1a3b,atp1b2b
BP	GO:0030007	cellular potassium ion homeostasis	13	2	0.11	0.00530	atp1a3b,atp1b2b
BP	GO:2001235	positive regulation of apoptotic signaling pathway	13	2	0.11	0.00530	ddit3,tpd52l1
BP	GO:0006883	cellular sodium ion homeostasis	14	2	0.12	0.00615	atp1a3b,atp1b2b
BP	GO:0071482	cellular response to light stimulus	48	3	0.41	0.00793	opn1sw1,opn1sw2,opn6b
BP	GO:0038016	insulin receptor internalization	1	1	0.01	0.00853	lmbrd1
BP	GO:0032792	negative regulation of CREB transcription factor activity	1	1	0.01	0.00853	ddit3
MF	GO:0050254	rhodopsin kinase activity	4	2	0.03	0.00038	grk1b,grk7b
MF	GO:0004111	creatine kinase activity	6	2	0.05	0.00095	ckmt2a,ckmt2b
MF	GO:0004683	calmodulin-dependent protein kinase activity	27	3	0.22	0.00130	camk1ga,camk1gb,mapkapk2a
MF	GO:0003873	6-phosphofructo-2-kinase activity	7	2	0.06	0.00132	pfkfb3,pfkfb4b
MF	GO:0008048	calcium sensitive guanylate cyclase activator activity	8	2	0.06	0.00175	guca1c,guca1e
MF	GO:0008020	G protein-coupled photoreceptor activity	32	3	0.26	0.00213	opn1sw1,opn1sw2,opn6b
MF	GO:0004331	fructose-2,6-bisphosphate 2-phosphatase activity	9	2	0.07	0.00223	pfkfb3,pfkfb4b
MF	GO:0005509	calcium ion binding	550	11	4.43	0.00480	clstn1,fat1b,fstl5,guca1c,guca1e,ncaldb,pcdh11,pcdh15a,rcvrn2,slc25a25a,spock3
MF	GO:0070538	oleic acid binding	1	1	0.01	0.00806	rbp3
MF	GO:0008746	NAD(P)+ transhydrogenase activity	1	1	0.01	0.00806	nnt
MF	GO:0072590	N-acetyl-L-aspartate-L-glutamate ligase activity	1	1	0.01	0.00806	rimkla
MF	GO:0072591	citrate-L-glutamate ligase activity	1	1	0.01	0.00806	rimkla
MF	GO:0005524	ATP binding	1353	19	10.91	0.01151	atp1a3b,atp2b1b,camk1ga,camk1gb,ckmt2a,ckmt2b,csnk1db,dclk1a,grk1b,grk7b,kif26aa,mapkapk2a,nme2a,pfkfb3,pfkfb4b,pxk,rimkla,tnika,ulk2
MF	GO:0015662	P-type ion transporter activity	21	2	0.17	0.01224	atp1a3b,atp2b1b
MF	GO:1904768	all-trans-retinol binding	2	1	0.02	0.01606	rbp3
MF	GO:0140313	molecular sequestering activity	2	1	0.02	0.01606	tgfa
MF	GO:0004450	isocitrate dehydrogenase (NADP+) activity	2	1	0.02	0.01606	idh2
MF	GO:0015079	potassium ion transmembrane transporter activity	129	4	1.04	0.02041	atp1a3b,kcnv2b,si:rp71-39b20.4,slc24a2
MF	GO:0102250	linear malto-oligosaccharide phosphorylase activity	3	1	0.02	0.02399	pygmb
MF	GO:0102499	SHG alpha-glucan phosphorylase activity	3	1	0.02	0.02399	pygmb
CC	GO:0001750	photoreceptor outer segment	36	5	0.3	0.00016	gnat2,guca1e,opn1sw1,opn1sw2,pdcb
CC	GO:0005834	heterotrimeric G-protein complex	42	3	0.35	0.00526	gnat2,gnb3b,gngt2b
CC	GO:0001917	photoreceptor inner segment	15	2	0.13	0.00687	gnat2,guca1e
CC	GO:0036488	CHOP-C/EBP complex	1	1	0.01	0.00841	ddit3
CC	GO:1990622	CHOP-ATF3 complex	1	1	0.01	0.00841	ddit3
CC	GO:1990617	CHOP-ATF4 complex	1	1	0.01	0.00841	ddit3
CC	GO:0046658	anchored component of plasma membrane	22	2	0.19	0.01453	efna1b,gpc1a
CC	GO:0032585	multivesicular body membrane	2	1	0.02	0.01676	laptm4b
CC	GO:1990111	spermatoproteasome complex	2	1	0.02	0.01676	psme4a
CC	GO:0005854	nascent polypeptide-associated complex	3	1	0.03	0.02503	nacad
CC	GO:0120199	cone photoreceptor outer segment	3	1	0.03	0.02503	guca1e
CC	GO:0005876	spindle microtubule	30	2	0.25	0.02620	clasp2,csnk1db
CC	GO:0043198	dendritic shaft	4	1	0.03	0.03324	sez6a
CC	GO:0008076	voltage-gated potassium channel complex	41	2	0.35	0.04654	kcnv2b,si:rp71-39b20.4
CC	GO:0045180	basal cortex	6	1	0.05	0.04945	clasp2

## Sheet: GO upreg. Genes Cones B
ont	GO.ID	Term	Annotated	Significant	Expected	Fisher	signGeneNames
BP	GO:0007601	visual perception	122	20	0.85	2.5e-22	arr3a,cnga1b,grk1a,guca1b,gucy2f,opn1lw1,opn1lw2,opn1mw1,opn1mw2,opn1mw3,opn1mw4,opn4.1,pdca,pde6a,pde6ga,pde6gb,rho,rhol,rom1a,rom1b
BP	GO:0007602	phototransduction	38	10	0.27	3.1e-09	grk1a,opn1lw1,opn1lw2,opn1mw1,opn1mw2,opn1mw3,opn1mw4,opn4.1,rho,rhol
BP	GO:0071482	cellular response to light stimulus	48	10	0.34	2.0e-08	grk1a,opn1lw1,opn1lw2,opn1mw1,opn1mw2,opn1mw3,opn1mw4,opn4.1,rho,rhol
BP	GO:0007186	G protein-coupled receptor signaling pathway	497	25	3.48	8.0e-07	arr3a,gnat1,gnb1a,gnb1b,gngt1,gngt2a,grk1a,nme3,opn1lw1,opn1lw2,opn1mw1,opn1mw2,opn1mw3,opn1mw4,opn4.1,pdca,pde6ga,pde6gb,rgs9b,rgs9bp,rho,rhol,saga,sagb,si:ch211-195b15.7
BP	GO:0002031	G protein-coupled receptor internalization	7	3	0.05	1.1e-05	arr3a,saga,sagb
BP	GO:0002181	cytoplasmic translation	68	5	0.48	0.00011	rpl15,rpl31,rpl6,rpl8,rplp0
BP	GO:0000027	ribosomal large subunit assembly	15	3	0.1	0.00014	rpl10,rpl6,rplp0
BP	GO:0045745	positive regulation of G protein-coupled receptor signaling ...	6	3	0.04	0.00028	nme3,pde6ga,pde6gb
BP	GO:1902624	positive regulation of neutrophil migration	5	2	0.03	0.00048	gnb1a,gnb1b
BP	GO:0034605	cellular response to heat	7	2	0.05	0.00099	hsp90aa1.2,hsp90ab1
BP	GO:0045742	positive regulation of epidermal growth factor receptor sign...	9	2	0.06	0.00169	pde6ga,pde6gb
BP	GO:0046686	response to cadmium ion	14	2	0.1	0.00417	hsp70l,jun
BP	GO:0016056	rhodopsin mediated signaling pathway	3	3	0.02	0.00686	grk1a,opn4.1,rho
BP	GO:0022400	regulation of rhodopsin mediated signaling pathway	1	1	0.01	0.00699	grk1a
BP	GO:0008377	light-induced release of internally sequestered calcium ion	1	1	0.01	0.00699	opn4.1
BP	GO:0036371	protein localization to T-tubule	1	1	0.01	0.00699	ank2b
BP	GO:1901389	negative regulation of transforming growth factor beta activ...	1	1	0.01	0.00699	hsp90ab1
BP	GO:0048920	posterior lateral line neuromast primordium migration	21	2	0.15	0.00933	gnb1a,gnb1b
BP	GO:0050821	protein stabilization	22	2	0.15	0.01021	hsp90aa1.2,hsp90ab1
BP	GO:0042026	protein refolding	23	2	0.16	0.01113	hsp70.3,hsp70l
MF	GO:0008020	G protein-coupled photoreceptor activity	32	9	0.21	4.5e-13	opn1lw1,opn1lw2,opn1mw1,opn1mw2,opn1mw3,opn1mw4,opn4.1,rho,rhol
MF	GO:0003735	structural constituent of ribosome	150	12	1	3.2e-10	rpl10,rpl15,rpl23,rpl31,rpl6,rpl8,rplp0,rps12,rps16,rps2,rps8a,rps9
MF	GO:0030553	cGMP binding	13	4	0.09	1.3e-06	cnga1a,cnga1b,pde6ga,pde6gb
MF	GO:0047555	3',5'-cyclic-GMP phosphodiesterase activity	7	3	0.05	1.0e-05	pde6a,pde6ga,pde6gb
MF	GO:0004059	aralkylamine N-acetyltransferase activity	2	2	0.01	4.4e-05	aanat1,aanat2
MF	GO:0097718	disordered domain specific binding	3	2	0.02	0.00013	hsp90aa1.2,hsp90ab1
MF	GO:0070180	large ribosomal subunit rRNA binding	4	2	0.03	0.00026	rpl23,rplp0
MF	GO:0031492	nucleosomal DNA binding	21	3	0.14	0.00035	hmgn2,hmgn6,si:ch73-1a9.3
MF	GO:0005222	intracellular cAMP-activated cation channel activity	6	2	0.04	0.00065	cnga1a,cnga1b
MF	GO:0005223	intracellular cGMP-activated cation channel activity	6	2	0.04	0.00065	cnga1a,cnga1b
MF	GO:0008048	calcium sensitive guanylate cyclase activator activity	8	2	0.05	0.00121	guca1a,guca1b
MF	GO:0051082	unfolded protein binding	83	4	0.56	0.00231	hsp70.3,hsp70l,hsp90aa1.2,hsp90ab1
MF	GO:0005080	protein kinase C binding	15	2	0.1	0.00440	rack1,si:dkey-121a11.3
MF	GO:0031681	G-protein beta-subunit binding	16	2	0.11	0.00500	gngt1,gngt2a
MF	GO:0044183	protein folding chaperone	20	2	0.13	0.00779	hsp70.3,hsp70l
MF	GO:0005246	calcium channel regulator activity	21	2	0.14	0.00857	cabp4,cabp5a
MF	GO:0051787	misfolded protein binding	23	2	0.15	0.01023	hsp70.3,hsp70l
MF	GO:0030159	signaling receptor complex adaptor activity	26	2	0.17	0.01298	gnb1a,gnb1b
MF	GO:0005052	peroxisome matrix targeting signal-1 binding	2	1	0.01	0.01334	pex5
MF	GO:0070324	thyroid hormone binding	2	1	0.01	0.01334	thrb
CC	GO:0001750	photoreceptor outer segment	36	16	0.25	5.7e-16	guca1b,opn1lw1,opn1lw2,opn1mw1,opn1mw2,opn1mw3,opn1mw4,pdca,pde6a,pde6b,pde6ga,pde6gb,rho,rhol,saga,sagb
CC	GO:0022625	cytosolic large ribosomal subunit	44	8	0.3	5.2e-10	rpl10,rpl15,rpl23,rpl31,rpl6,rpl7a,rpl8,rplp0
CC	GO:0042622	photoreceptor outer segment membrane	5	4	0.03	1.0e-08	pde6a,pde6b,pde6ga,pde6gb
CC	GO:0022627	cytosolic small ribosomal subunit	36	5	0.25	4.3e-06	rps12,rps16,rps2,rps8a,rps9
CC	GO:0005834	heterotrimeric G-protein complex	42	5	0.29	9.4e-06	gnat1,gnb1a,gnb1b,gngt1,gngt2a
CC	GO:0001917	photoreceptor inner segment	15	3	0.1	0.00013	guca1b,saga,sagb
CC	GO:0017071	intracellular cyclic nucleotide activated cation channel com...	6	2	0.04	0.00068	cnga1a,cnga1b
CC	GO:0097381	photoreceptor disc membrane	1	1	0.01	0.00684	rho
CC	GO:0005887	integral component of plasma membrane	893	13	6.11	0.00774	kcnv2a,opn1lw1,opn1lw2,opn1mw1,opn1mw2,opn1mw3,opn1mw4,opn4.1,prom1a,rho,rhol,rom1a,rom1b
CC	GO:0045177	apical part of cell	84	3	0.57	0.01986	prom1a,si:dkey-121a11.3,si:dkey-92j12.5
CC	GO:0000814	ESCRT II complex	3	1	0.02	0.02039	vps36
CC	GO:0071914	prominosome	3	1	0.02	0.02039	prom1a
CC	GO:0097539	ciliary transition fiber	3	1	0.02	0.02039	nin
CC	GO:0120199	cone photoreceptor outer segment	3	1	0.02	0.02039	guca1b
CC	GO:0000242	pericentriolar material	3	1	0.02	0.02039	nin
CC	GO:0098978	glutamatergic synapse	33	2	0.23	0.02132	pcloa,sh3gl2a
CC	GO:0031528	microvillus membrane	4	1	0.03	0.02709	prom1a
CC	GO:0120293	dynein axonemal particle	5	1	0.03	0.03375	hsp90ab1
CC	GO:0000015	phosphopyruvate hydratase complex	5	1	0.03	0.03375	eno2
CC	GO:0098982	GABA-ergic synapse	5	1	0.03	0.03375	pcloa
