# Supplementary material for: The regeneration-responsive element careg monitors activation of Müller glia after MNU-induced damage of photoreceptors in the zebrafish retina
Source: Front Mol Neurosci. 2023 Apr 17;16:1160707. doi: 10.3389/fnmol.2023.1160707 (PMC10149768; doi:10.3389/fnmol.2023.1160707)
Supplement: Supplementary file 10 [file Table_8.XLSX]

## Sheet: 3 dpMNU vs ctr
	p_val	avg_log2FC	pct.1	pct.2	p_val_adj	mean_3DP	mean_Ctrl
rbp4l	1.63042e-26	2.57843	1	1	3.359e-22	3.68631	1.93379
guca1c	4.93066e-23	1.6746	1	0.831	1.01581e-18	1.96586	0.894365
arr3b	3.49406e-23	1.5832	1	0.964	7.19846e-19	2.74826	1.69041
gpx4b	2.13624e-14	1.18832	0.821	0.325	4.40108e-10	0.808077	0.18633
rcvrn3	1.84602e-09	1.15192	0.59	0.157	3.80317e-05	0.730888	0.0920189
ckbb	4.60992e-15	1.13174	0.987	0.892	9.49735e-11	1.57022	0.822906
si:ch1073-469d17.2	8.05096e-15	1.13019	0.962	0.627	1.65866e-10	1.44238	0.734451
hif1ab	1.86166e-14	1.0214	0.962	0.663	3.83538e-10	1.16475	0.544004
ncaldb	6.42935e-17	1.00391	1	0.843	1.32458e-12	1.66188	1.03648
arg2	1.98539e-11	0.991073	0.705	0.205	4.0903e-07	0.667172	0.15587
si:ch211-237l4.6	2.05957e-13	0.966556	1	0.627	4.24313e-09	1.2852	0.67491
hsp70.1	3.8709e-11	0.915608	0.526	0.06	7.97482e-07	0.510826	0.0470675
pfkfb3	2.94803e-08	0.904543	0.91	0.711	0.000607353	1.37663	0.84385
ptmab	9.78136e-13	0.899892	1	0.892	2.01516e-08	1.7346	1.13799
si:dkey-126g1.9	5.69804e-10	0.89317	0.974	0.687	1.17391e-05	1.30972	0.745945
impdh1a	1.25963e-13	0.860155	0.974	0.602	2.59508e-09	1.01857	0.508413
ppm1na	9.07311e-12	0.847976	0.987	0.711	1.86924e-07	1.14046	0.67491
slc25a25a	3.39198e-09	0.84608	0.91	0.663	6.98816e-05	1.18455	0.681026
hsp70.2	1.53526e-08	0.843282	0.397	0.036	0.000316293	0.430783	0.0238106
si:dkey-65b13.13	7.87681e-14	0.836581	1	0.892	1.62278e-09	1.62471	1.05343
si:dkey-97a13.12	3.09828e-08	0.82911	0.923	0.735	0.000638307	1.28874	0.796095
si:ch73-1a9.3	1.5051e-10	0.824495	0.872	0.47	3.10082e-06	0.660571	0.22555
hsp70l	6.61951e-07	0.823244	0.333	0.036	0.0136375	0.447312	0
ppa1a	3.83934e-12	0.777693	0.59	0.084	7.90981e-08	0.388223	0.0470675
zgc:195245	2.31732e-07	0.755382	0.897	0.663	0.00477414	1.06824	0.637405
atp2a3	7.40142e-11	0.737335	0.551	0.084	1.52484e-06	0.37949	0.0470675
vamp2	6.75217e-10	0.729047	0.679	0.205	1.39108e-05	0.53364	0.113759
rpl18	6.86324e-11	0.714789	0.808	0.301	1.41396e-06	0.439082	0.23512
crema	3.19726e-08	0.711689	0.795	0.386	0.000658699	0.737041	0.368651
si:ch73-141c7.1	2.89514e-08	0.693709	0.769	0.349	0.000596456	0.680244	0.29069
pde6c	2.77782e-12	0.667307	1	0.976	5.72287e-08	2.03521	1.57262
kcnb2	5.56589e-07	0.657526	0.846	0.602	0.0114669	0.863647	0.471509
slc12a7b	4.4493e-08	0.65237	0.641	0.217	0.000916645	0.495321	0.18633
ubl3a	4.38186e-09	0.641685	0.859	0.398	9.0275e-05	0.693147	0.351844
rps5	1.83956e-07	0.624226	0.795	0.47	0.00378985	0.541131	0.308547
rpl14	3.72952e-08	0.619187	0.718	0.253	0.000768356	0.422415	0.176279
ndrg1b	4.34842e-07	0.617877	1	0.952	0.00895861	2.32289	1.89471
ldhba	7.16516e-10	0.616652	0.872	0.337	1.47617e-05	0.541131	0.253988
rpl17	9.10479e-08	0.60421	0.731	0.349	0.00187577	0.463573	0.23512
rps4x	2.9108e-08	0.600798	0.782	0.361	0.000599684	0.463573	0.22555
rpl19	5.44461e-07	0.588944	0.782	0.482	0.011217	0.487478	0.253988
nsfa	6.59067e-07	0.578384	0.731	0.361	0.0135781	0.613104	0.263291
hmga1b	6.61326e-08	0.572846	0.474	0.084	0.00136246	0.343772	0.0920189
rps3a	4.267e-07	0.566796	0.769	0.386	0.00879087	0.422415	0.206132
pdcb	1.75652e-08	0.561788	1	1	0.000361878	2.26736	1.89108
unc119b	2.35667e-07	0.559779	0.744	0.349	0.00485522	0.503104	0.215888
rps14	1.23506e-06	0.546194	0.821	0.458	0.0254447	0.487478	0.244598
aldocb	2.07834e-06	0.544089	0.987	0.831	0.042818	1.37339	0.99726
rps18	1.18194e-06	0.541626	0.577	0.205	0.0243504	0.352821	0.0809691
gnb3b	4.87589e-10	0.541042	1	1	1.00453e-05	2.94106	2.53961
sypb	8.25463e-08	0.538227	0.936	0.614	0.00170062	0.755279	0.493814
rdh8b	5.26632e-07	0.536618	0.936	0.663	0.0108497	1.00458	0.722823
ndfip1	4.7709e-07	0.535702	0.833	0.482	0.00982901	0.660571	0.33475
nme2a	1.36443e-06	0.531204	0.974	0.783	0.02811	1.09003	0.751643
gnat2	3.39577e-10	0.530821	1	1	6.99596e-06	2.81495	2.42704
pgk1	2.91255e-08	0.524357	0.487	0.096	0.000600043	0.30673	0.0584962
CABP4	5.1229e-07	0.521459	1	0.795	0.0105542	1.10712	0.812268
osbpl7	1.05461e-06	0.516647	0.936	0.651	0.021727	0.836248	0.550973
lipib	1.83763e-06	0.515902	0.474	0.133	0.0378588	0.343772	0.113759
cox6a1	1.32326e-06	0.502331	0.885	0.554	0.0272617	0.673729	0.440972
rps27a	9.12447e-07	0.485179	0.885	0.482	0.0187982	0.526093	0.351844
fosl2	2.05976e-06	0.474662	0.295	0.024	0.0424351	0.228259	0
cnga3b	3.68229e-08	0.466873	0.41	0.048	0.000758626	0.218002	0.0470675
ip6k2a	2.09207e-06	0.466063	1	0.94	0.0431008	1.55137	1.25104
slc25a5	1.8362e-06	0.452636	1	0.916	0.0378294	1.33365	1.04074
ablim3	2.38194e-07	0.448431	0.333	0.024	0.00490728	0.218002	0.0119762
bokb	4.47898e-07	0.421259	0.41	0.072	0.00922759	0.175891	0.0697958
kif19	2.48415e-07	0.408167	0.333	0.024	0.00511784	0.16508	0.0238106
socs3a	1.90123e-06	0.372809	0.244	0	0.0391692	0.109199	0
laptm4b	2.23812e-06	-0.405281	1	0.988	0.0461098	1.60944	1.80572
sema4ab	3.46354e-07	-0.459701	0.051	0.386	0.00713558	0.0253178	0.23512
abca4b	2.04308e-06	-0.468052	0.128	0.47	0.0420915	0.0253178	0.308547
ttyh3a	1.85847e-06	-0.48952	0.064	0.373	0.0382882	0.0377403	0.29069
calm1a	1.26436e-06	-0.547793	0.038	0.337	0.0260484	0	0.22555
prph2b	3.6047e-07	-0.574859	0.974	1	0.0074264	1.18063	1.50005
dscamb	1.8534e-06	-0.576245	0.269	0.627	0.0381836	0.197168	0.425346
grk1b	8.0245e-08	-0.657022	0.923	0.952	0.00165321	0.966301	1.36498
tent5ba	1.73975e-06	-0.675898	0.231	0.566	0.0358423	0.154151	0.536986
ipmkb	3.45106e-10	-0.68797	0.077	0.53	7.10988e-06	0.0377403	0.360283
tcf3a	8.62665e-08	-0.705248	0.064	0.422	0.00177726	0.012739	0.425346
nfia	2.29035e-08	-0.728916	0.385	0.723	0.000471858	0.207639	0.611597
kif26aa	3.0205e-07	-0.739478	0.179	0.542	0.00622284	0.120628	0.515633
mt-nd3	2.66541e-07	-0.748724	0.872	0.916	0.00549127	0.718465	1.16089
mt-atp8	2.25719e-06	-0.756818	0.256	0.59	0.0465026	0.16508	0.585106
zgc:109949	1.20485e-08	-0.784832	0.141	0.554	0.000248223	0.074108	0.493814
opn6b	1.17247e-09	-0.79289	0.821	0.928	2.41552e-05	0.784955	1.25791
psme4a	1.71545e-08	-0.842676	0.487	0.783	0.000353418	0.352821	0.828183
fat1b	1.23379e-07	-0.843594	0.756	0.867	0.00254186	0.730888	1.27152
rimkla	2.87169e-13	-1.03351	0.256	0.771	5.91625e-09	0.16508	0.745945
cry3a	1.25612e-18	-1.17615	0.526	0.94	2.58786e-14	0.334639	0.99726
kera	5.29754e-08	-1.26591	0.756	0.88	0.0010914	0.961411	1.71456
si:ch211-225h24.2	9.48758e-12	-1.26627	0.795	0.928	1.95463e-07	0.660571	1.51075
rorcb	1.49017e-18	-1.30011	0.756	0.988	3.07006e-14	0.633724	1.31773
nfil3-5	9.37036e-18	-1.53139	0.013	0.675	1.93048e-13	0	0.728654
neurod1	1.74178e-24	-1.97645	0.244	0.976	3.58841e-20	0.238411	1.3369

## Sheet: 7 dpMNU vs ctr
	p_val	avg_log2FC	pct.1	pct.2	p_val_adj	mean_7DP	mean_Ctrl
rcvrn3	1.76701e-08	2.3103	0.714	0.157	0.000364039	1.49877	0.0920189
arr3b	9.84501e-07	1.80168	1	0.964	0.0202827	2.90612	1.69041
ckbb	1.25726e-07	1.26903	1	0.892	0.0025902	1.67398	0.822906
hsp70l	3.45898e-07	1.2569	0.429	0.036	0.0071262	0.566395	0
arg2	7.08149e-07	0.982722	0.714	0.205	0.0145893	0.76214	0.15587
rps18	5.89668e-07	0.778364	0.762	0.205	0.0121484	0.421213	0.0809691
mtmr10	1.24095e-06	0.683162	0.571	0.096	0.0255661	0.451985	0.102948
tph1a	5.52393e-08	0.636272	0.571	0.072	0.00113804	0.287682	0.0697958
sh3gl2a	7.91899e-07	0.480222	0.381	0.024	0.0163147	0.356675	0.0119762
ablim3	7.91899e-07	0.480222	0.381	0.024	0.0163147	0.287682	0.0119762
acp2	6.2804e-07	0.36257	0.286	0	0.0129389	0.0909718	0
clul1	2.01661e-07	-0.976121	0.952	1	0.00415463	1.44411	2.0141
rimkla	8.02257e-07	-1.15478	0.143	0.771	0.0165281	0.174353	0.745945
pde6ha	8.82974e-08	-1.29171	1	1	0.0018191	2.81911	3.607
rorcb	6.6562e-08	-1.43035	0.381	0.988	0.00137131	0.593064	1.31773
nfil3-5	4.77257e-07	-1.54977	0	0.675	0.00983245	0	0.728654
si:ch211-225h24.2	5.12294e-08	-1.75619	0.476	0.928	0.00105543	0.481838	1.51075
neurod1	1.28378e-09	-1.76144	0.333	0.976	2.64484e-05	0.356675	1.3369

## Sheet: 10 dpMNU vs ctr
	p_val	avg_log2FC	pct.1	pct.2	p_val_adj	mean_10DP	mean_Ctrl
arr3b	1.5146e-14	1.90122	1	0.964	3.1204e-10	2.95441	1.69041
rcvrn3	5.8442e-09	1.89526	0.643	0.157	0.0001204	1.18231	0.0920189
rbp4l	5.8074e-15	1.86262	1	1	1.1964e-10	3.22173	1.93379
es1	1.7133e-08	1.66883	0.929	0.566	0.00035297	2.87437	1.76531
ckbb	1.6032e-15	1.52172	1	0.892	3.303e-11	1.83828	0.822906
guca1c	1.4103e-11	1.40701	1	0.831	2.9055e-07	1.80751	0.894365
rho	5.5815e-07	1.19913	1	0.651	0.011499	1.95269	1.08649
si:ch73-1a9.3	7.4192e-08	1.12309	0.857	0.47	0.00152851	0.877451	0.22555
ckmt2a	1.0162e-08	1.09154	0.976	0.723	0.00020935	1.34993	0.728654
arg2	6.5297e-10	1.07498	0.738	0.205	1.3453e-05	0.76214	0.15587
grk7a	2.5498e-09	1.00657	0.81	0.325	5.253e-05	0.847298	0.23512
pde6c	1.7007e-10	0.997197	1	0.976	3.5037e-06	2.24374	1.57262
mef2cb	2.2058e-09	0.957411	0.81	0.325	4.5445e-05	0.750967	0.22555
myo3a	4.7294e-09	0.937398	0.643	0.157	9.7436e-05	0.510826	0.102948
slc25a25a	1.5834e-06	0.925578	0.929	0.663	0.0326214	1.23214	0.681026
sv2ba	1.3406e-08	0.914009	0.881	0.361	0.00027619	0.77319	0.29069
rpl14	1.6713e-06	0.837672	0.667	0.253	0.0344326	0.538996	0.176279
rgs9a	3.8501e-08	0.82632	0.905	0.59	0.00079319	0.887303	0.38518
per1b	3.5636e-07	0.825181	0.714	0.277	0.00734177	0.693147	0.215888
rpl35a	4.4649e-09	0.824293	0.857	0.361	9.1987e-05	0.566395	0.272507
pcloa	1.8934e-09	0.810956	0.667	0.145	3.9007e-05	0.496437	0.0809691
osbpl7	2.2906e-07	0.803752	0.929	0.651	0.00471902	1.05812	0.550973
sypb	1.5327e-08	0.80215	0.976	0.614	0.00031577	0.935159	0.493814
rpl19	5.2808e-08	0.785421	0.857	0.482	0.00108795	0.644357	0.253988
slc25a5	9.0869e-07	0.784556	1	0.916	0.0187209	1.5706	1.04074
slc12a7b	1.5338e-09	0.784393	0.786	0.217	3.16e-05	0.55279	0.18633
si:dkey-151g10.6	1.2794e-07	0.743339	0.976	0.747	0.00263578	1.09861	0.687105
slc38a5a	1.4183e-08	0.740446	1	0.675	0.00029219	1.15268	0.60504
rpl36a	9.4159e-08	0.737246	0.857	0.482	0.00193986	0.716678	0.33475
ablim3	3.625e-10	0.723078	0.476	0.024	7.4683e-06	0.373204	0.0119762
tpd52l1	1.7782e-07	0.722194	0.762	0.289	0.00366346	0.606136	0.18633
rpl30	1.2958e-08	0.707715	0.881	0.373	0.00026695	0.52501	0.23512
nsfa	1.2342e-06	0.700951	0.786	0.361	0.0254263	0.681171	0.263291
rpl37.1	1.2564e-06	0.697631	0.857	0.47	0.0258845	0.65678	0.326092
rpl35	1.6705e-06	0.691821	0.69	0.289	0.034415	0.481838	0.19628
camkk1b	2.0181e-06	0.691673	0.619	0.217	0.0415779	0.55279	0.176279
si:dkey-65b13.13	1.0552e-06	0.691191	1	0.892	0.0217398	1.50408	1.05343
rpl29	4.4034e-07	0.677867	0.905	0.494	0.0090719	0.65678	0.351844
ubl3a	7.7072e-07	0.668907	0.833	0.398	0.0158785	0.693147	0.351844
rpl21	2.6071e-07	0.66605	0.905	0.434	0.00537109	0.566395	0.308547
rps18	7.5069e-07	0.664192	0.643	0.205	0.0154658	0.373204	0.0809691
rps11	5.082e-07	0.650147	0.881	0.482	0.0104699	0.55279	0.343333
rpl12	8.1416e-08	0.640933	0.833	0.373	0.00167733	0.52501	0.22555
ldhba	1.1255e-06	0.637894	0.81	0.337	0.0231874	0.52501	0.253988
foxo4	3.9921e-07	0.606855	0.714	0.265	0.0082246	0.496437	0.18633
hmga1b	6.8788e-07	0.59331	0.476	0.084	0.0141717	0.389465	0.0920189
pgk1	9.1423e-07	0.583452	0.476	0.096	0.0188349	0.287682	0.0584962
usp21	1.3157e-06	0.545658	0.405	0.06	0.0271059	0.322773	0.0470675
cnga3b	4.7221e-07	0.539779	0.405	0.048	0.00972852	0.287682	0.0470675
ankrd33ab	1.3306e-06	0.510654	0.357	0.036	0.0274127	0.287682	0.0238106
si:ch211-132b12.7	1.0232e-07	0.465664	0.31	0	0.00210796	0.213574	0
ipmkb	4.532e-08	-0.760938	0.024	0.53	0.00093368	0.0235305	0.360283
clul1	2.9516e-10	-0.800862	1	1	6.0809e-06	1.53019	2.0141
zgc:109949	1.8373e-07	-0.891747	0.071	0.554	0.00378528	0.04652	0.493814
psme4a	6.6064e-07	-0.902285	0.381	0.783	0.0136104	0.251314	0.828183
grk1b	3.0864e-08	-0.917742	0.762	0.952	0.00063586	0.847298	1.36498
ndrg1a	1.7033e-09	-0.953297	0.952	1	3.5092e-05	1.25276	1.80374
rimkla	1.0679e-09	-1.07072	0.19	0.771	2.2e-05	0.133531	0.745945
samsn1a	1.3095e-08	-1.11531	0.429	0.807	0.00026978	0.339868	0.937746
opn6b	1.548e-10	-1.14517	0.643	0.928	3.1892e-06	0.566395	1.25791
fat1b	2.5616e-08	-1.16087	0.548	0.867	0.00052775	0.55279	1.27152
cry3a	3.008e-13	-1.16674	0.548	0.94	6.197e-09	0.322773	0.99726
kera	1.8046e-06	-1.19257	0.548	0.88	0.0371787	1.00726	1.71456
pde6ha	1.2046e-09	-1.21053	0.976	1	2.4817e-05	2.8864	3.607
nfil3-5	3.5731e-11	-1.51583	0.024	0.675	7.3613e-07	0	0.728654
neurod1	3.6332e-14	-1.6619	0.262	0.976	7.4852e-10	0.373204	1.3369
rorcb	1.6991e-14	-1.66851	0.333	0.988	3.5006e-10	0.405465	1.31773
si:ch211-225h24.2	6.0341e-12	-1.69886	0.429	0.928	1.2431e-07	0.467023	1.51075

## Sheet: GO 3d vs ctr
ont	GO.ID	Term	Annotated	Significant	Expected	Fisher	signGeneNames
BP	GO:0007601	visual perception	42	7	1.24	0.00017	arr3b,gnat2,kera,pdcb,pde6c,prph2b,unc119b
BP	GO:0032958	inositol phosphate biosynthetic process	4	2	0.12	0.00494	ip6k2a,ipmkb
BP	GO:0006183	GTP biosynthetic process	5	2	0.15	0.00808	impdh1a,nme2a
BP	GO:0048923	posterior lateral line neuromast hair cell differentiation	5	2	0.15	0.00808	neurod1,socs3a
BP	GO:0043010	camera-type eye development	103	8	3.03	0.00978	fat1b,hsp70.1,neurod1,pde6c,ppm1na,rbp4l,socs3a,sypb
BP	GO:0036368	cone photoresponse recovery	6	2	0.18	0.01189	grk1b,rcvrn3
BP	GO:0043249	erythrocyte maturation	6	2	0.18	0.01189	rpl18,rps14
BP	GO:0046686	response to cadmium ion	6	2	0.18	0.01189	hsp70.1,hsp70l
BP	GO:0042026	protein refolding	7	2	0.21	0.01632	hsp70.2,hsp70l
BP	GO:0014044	Schwann cell development	7	2	0.21	0.01632	ndrg1b,nsfa
BP	GO:0000028	ribosomal small subunit assembly	8	2	0.24	0.02135	rps14,rps5
BP	GO:0048841	regulation of axon extension involved in axon guidance	8	2	0.24	0.02135	ncaldb,sema4ab
BP	GO:0007186	G protein-coupled receptor signaling pathway	55	5	1.62	0.02145	arr3b,gnat2,gnb3b,opn6b,pdcb
BP	GO:0048592	eye morphogenesis	57	5	1.68	0.02467	hsp70.1,neurod1,nsfa,pde6c,socs3a
BP	GO:0006165	nucleoside diphosphate phosphorylation	22	3	0.65	0.02528	aldocb,nme2a,pgk1
BP	GO:0010977	negative regulation of neuron projection development	9	2	0.26	0.02694	sema4ab,socs3a
BP	GO:0051085	chaperone cofactor-dependent protein refolding	9	2	0.26	0.02694	hsp70.2,hsp70l
BP	GO:2000690	regulation of cardiac muscle cell myoblast differentiation	1	1	0.03	0.02943	fosl2
BP	GO:0140021	mitochondrial ADP transmembrane transport	1	1	0.03	0.02943	slc25a5
BP	GO:0014016	neuroblast differentiation	1	1	0.03	0.02943	pgk1
MF	GO:0003735	structural constituent of ribosome	95	10	2.78	0.00034	rpl14,rpl17,rpl18,rpl19,rps14,rps18,rps27a,rps3a,rps4x,rps5
MF	GO:0019843	rRNA binding	17	4	0.5	0.00120	rps14,rps18,rps4x,rps5
MF	GO:0016887	ATP hydrolysis activity	27	4	0.79	0.00710	hsp70.2,hsp70l,kif19,nsfa
MF	GO:0051787	misfolded protein binding	7	2	0.2	0.01610	hsp70.2,hsp70l
MF	GO:0031625	ubiquitin protein ligase binding	19	3	0.56	0.01661	hsp70.2,hsp70l,rps27a
MF	GO:0003777	microtubule motor activity	9	2	0.26	0.02658	kif19,kif26aa
MF	GO:0030145	manganese ion binding	9	2	0.26	0.02658	arg2,ppm1na
MF	GO:0016616	oxidoreductase activity, acting on the CH-OH group of donors...	23	3	0.67	0.02792	impdh1a,ldhba,rdh8b
MF	GO:0005471	ATP:ADP antiporter activity	1	1	0.03	0.02923	slc25a5
MF	GO:0004053	arginase activity	1	1	0.03	0.02923	arg2
MF	GO:0004618	phosphoglycerate kinase activity	1	1	0.03	0.02923	pgk1
MF	GO:0004465	lipoprotein lipase activity	1	1	0.03	0.02923	lipib
MF	GO:0034632	retinol transmembrane transporter activity	1	1	0.03	0.02923	rbp4l
MF	GO:0072590	N-acetyl-L-aspartate-L-glutamate ligase activity	1	1	0.03	0.02923	rimkla
MF	GO:0072591	citrate-L-glutamate ligase activity	1	1	0.03	0.02923	rimkla
MF	GO:0008440	inositol-1,4,5-trisphosphate 3-kinase activity	1	1	0.03	0.02923	ipmkb
MF	GO:0043178	alcohol binding	10	2	0.29	0.03260	osbpl7,rbp4l
MF	GO:0016776	phosphotransferase activity, phosphate group as acceptor	10	2	0.29	0.03260	ip6k2a,nme2a
MF	GO:0044183	protein folding chaperone	10	2	0.29	0.03260	hsp70.2,hsp70l
MF	GO:0015108	chloride transmembrane transporter activity	10	2	0.29	0.03260	slc12a7b,ttyh3a
CC	GO:0022627	cytosolic small ribosomal subunit	31	5	0.86	0.0014	rps14,rps27a,rps3a,rps4x,rps5
CC	GO:0005829	cytosol	313	22	8.72	0.0060	aldocb,hsp70.2,hsp70l,ncaldb,osbpl7,pfkfb3,pgk1,ppa1a,ppm1na,psme4a,rdh8b,rpl14,rpl17,rpl18,rpl19,rps14,rps18,rps27a,rps3a,rps4x,rps5,si:ch211-225h24.2
CC	GO:0005615	extracellular space	36	4	1	0.0167	ckbb,kera,lipib,sema4ab
CC	GO:0097038	perinuclear endoplasmic reticulum	1	1	0.03	0.0279	osbpl7
CC	GO:0032585	multivesicular body membrane	1	1	0.03	0.0279	laptm4b
CC	GO:0022625	cytosolic large ribosomal subunit	42	4	1.17	0.0280	rpl14,rpl17,rpl18,rpl19
CC	GO:0005834	heterotrimeric G-protein complex	10	2	0.28	0.0298	gnat2,gnb3b
CC	GO:0030672	synaptic vesicle membrane	12	2	0.33	0.0422	sypb,vamp2
CC	GO:0005871	kinesin complex	12	2	0.33	0.0422	kif19,kif26aa

## Sheet: GO 7d vs ctr
ont	GO.ID	Term	Annotated	Significant	Expected	Fisher	signGeneNames
BP	GO:0042427	serotonin biosynthetic process	1	1	0.01	0.0062	tph1a
BP	GO:0000050	urea cycle	1	1	0.01	0.0062	arg2
BP	GO:0019547	arginine catabolic process to ornithine	1	1	0.01	0.0062	arg2
BP	GO:0009072	aromatic amino acid family metabolic process	1	1	0.01	0.0062	tph1a
BP	GO:0016191	synaptic vesicle uncoating	2	1	0.01	0.0123	sh3gl2a
BP	GO:0062139	camera-type eye photoreceptor cell development	2	1	0.01	0.0123	neurod1
BP	GO:1902036	regulation of hematopoietic stem cell differentiation	2	1	0.01	0.0123	tph1a
BP	GO:0030032	lamellipodium assembly	2	1	0.01	0.0123	ablim3
BP	GO:0046314	phosphocreatine biosynthetic process	3	1	0.02	0.0184	ckbb
BP	GO:0045742	positive regulation of epidermal growth factor receptor sign...	4	1	0.02	0.0244	pde6ha
BP	GO:0045745	positive regulation of G protein-coupled receptor signaling ...	4	1	0.02	0.0244	pde6ha
BP	GO:0048923	posterior lateral line neuromast hair cell differentiation	4	1	0.02	0.0244	neurod1
BP	GO:0007601	visual perception	42	2	0.26	0.0266	arr3b,pde6ha
BP	GO:0002031	G protein-coupled receptor internalization	5	1	0.03	0.0305	arr3b
BP	GO:0042026	protein refolding	5	1	0.03	0.0305	hsp70l
BP	GO:0036368	cone photoresponse recovery	6	1	0.04	0.0365	rcvrn3
BP	GO:0031018	endocrine pancreas development	7	1	0.04	0.0424	neurod1
BP	GO:0046686	response to cadmium ion	7	1	0.04	0.0424	hsp70l
BP	GO:0046856	phosphatidylinositol dephosphorylation	8	1	0.05	0.0483	mtmr10
BP	GO:0045746	negative regulation of Notch signaling pathway	8	1	0.05	0.0483	neurod1
MF	GO:0051787	misfolded protein binding	5	2	0.03	0.0004	clul1,hsp70l
MF	GO:0004053	arginase activity	1	1	0.01	0.0065	arg2
MF	GO:0072590	N-acetyl-L-aspartate-L-glutamate ligase activity	1	1	0.01	0.0065	rimkla
MF	GO:0072591	citrate-L-glutamate ligase activity	1	1	0.01	0.0065	rimkla
MF	GO:0004510	tryptophan 5-monooxygenase activity	1	1	0.01	0.0065	tph1a
MF	GO:0004111	creatine kinase activity	3	1	0.02	0.0195	ckbb
MF	GO:0004438	phosphatidylinositol-3-phosphatase activity	3	1	0.02	0.0195	mtmr10
MF	GO:0047555	3',5'-cyclic-GMP phosphodiesterase activity	4	1	0.03	0.0259	pde6ha
MF	GO:0030553	cGMP binding	6	1	0.04	0.0386	pde6ha
MF	GO:0046914	transition metal ion binding	128	3	0.84	0.0474	arg2,rorcb,tph1a
CC	GO:0005615	extracellular space	38	2	0.25	0.024	ckbb,clul1
CC	GO:0042622	photoreceptor outer segment membrane	5	1	0.03	0.032	pde6ha
CC	GO:0098978	glutamatergic synapse	6	1	0.04	0.038	sh3gl2a
CC	GO:0001725	stress fiber	6	1	0.04	0.038	ablim3

## Sheet: GO 10d vs ctr
ont	GO.ID	Term	Annotated	Significant	Expected	Fisher	signGeneNames
BP	GO:0007601	visual perception	42	8	0.96	2.8e-06	arr3b,grk7a,kera,myo3a,pde6c,pde6ha,per1b,rho
BP	GO:0036368	cone photoresponse recovery	6	3	0.14	0.00021	grk1b,grk7a,rcvrn3
BP	GO:0046314	phosphocreatine biosynthetic process	3	2	0.07	0.00151	ckbb,ckmt2a
BP	GO:0006412	translation	176	11	4.01	0.00162	rpl12,rpl14,rpl19,rpl21,rpl29,rpl35,rpl35a,rpl36a,rps11,rps18,si:dkey-151g10.6
BP	GO:0008277	regulation of G protein-coupled receptor signaling pathway	15	3	0.34	0.00419	arr3b,pde6ha,rgs9a
BP	GO:0032922	circadian regulation of gene expression	16	3	0.36	0.00508	cry3a,nfil3-5,per1b
BP	GO:0042273	ribosomal large subunit biogenesis	20	3	0.46	0.00969	rpl14,rpl35,rpl35a
BP	GO:0060041	retina development in camera-type eye	63	5	1.43	0.01316	fat1b,pde6c,per1b,rbp4l,sypb
BP	GO:0060119	inner ear receptor cell development	9	2	0.2	0.01655	neurod1,pgk1
BP	GO:0043153	entrainment of circadian clock by photoperiod	9	2	0.2	0.01655	cry3a,per1b
BP	GO:0007603	phototransduction, visible light	2	2	0.05	0.02238	grk7a,rho
BP	GO:0140021	mitochondrial ADP transmembrane transport	1	1	0.02	0.02276	slc25a5
BP	GO:1904071	presynaptic active zone assembly	1	1	0.02	0.02276	pcloa
BP	GO:1990544	mitochondrial ATP transmembrane transport	1	1	0.02	0.02276	slc25a5
BP	GO:1903862	positive regulation of oxidative phosphorylation	1	1	0.02	0.02276	pgk1
BP	GO:0000050	urea cycle	1	1	0.02	0.02276	arg2
BP	GO:0014016	neuroblast differentiation	1	1	0.02	0.02276	pgk1
BP	GO:0043001	Golgi to plasma membrane protein transport	1	1	0.02	0.02276	nsfa
BP	GO:1904340	positive regulation of dopaminergic neuron differentiation	1	1	0.02	0.02276	per1b
BP	GO:0016056	rhodopsin mediated signaling pathway	1	1	0.02	0.02276	rho
MF	GO:0003735	structural constituent of ribosome	95	12	2.16	7.3e-07	rpl12,rpl14,rpl19,rpl21,rpl29,rpl30,rpl35,rpl35a,rpl36a,rps11,rps18,si:dkey-151g10.6
MF	GO:0050254	rhodopsin kinase activity	3	2	0.07	0.0015	grk1b,grk7a
MF	GO:0004111	creatine kinase activity	3	2	0.07	0.0015	ckbb,ckmt2a
MF	GO:0019843	rRNA binding	16	3	0.36	0.0051	rpl12,rps11,rps18
MF	GO:0008020	G protein-coupled photoreceptor activity	8	2	0.18	0.0130	opn6b,rho
MF	GO:0004114	3',5'-cyclic-nucleotide phosphodiesterase activity	10	2	0.23	0.0203	pde6c,pde6ha
MF	GO:0009881	photoreceptor activity	9	3	0.2	0.0220	grk7a,opn6b,rho
MF	GO:0098882	structural constituent of presynaptic active zone	1	1	0.02	0.0227	pcloa
MF	GO:0015187	glycine transmembrane transporter activity	1	1	0.02	0.0227	slc38a5a
MF	GO:0005471	ATP:ADP antiporter activity	1	1	0.02	0.0227	slc25a5
MF	GO:0072590	N-acetyl-L-aspartate-L-glutamate ligase activity	1	1	0.02	0.0227	rimkla
MF	GO:0072591	citrate-L-glutamate ligase activity	1	1	0.02	0.0227	rimkla
MF	GO:0004618	phosphoglycerate kinase activity	1	1	0.02	0.0227	pgk1
MF	GO:0008440	inositol-1,4,5-trisphosphate 3-kinase activity	1	1	0.02	0.0227	ipmkb
MF	GO:0004053	arginase activity	1	1	0.02	0.0227	arg2
MF	GO:0034632	retinol transmembrane transporter activity	1	1	0.02	0.0227	rbp4l
MF	GO:0005502	11-cis retinal binding	1	1	0.02	0.0227	rho
MF	GO:0005347	ATP transmembrane transporter activity	3	2	0.07	0.0442	slc25a25a,slc25a5
MF	GO:0016504	peptidase activator activity	2	1	0.05	0.0450	psme4a
MF	GO:0015186	L-glutamine transmembrane transporter activity	2	1	0.05	0.0450	slc38a5a
CC	GO:0022625	cytosolic large ribosomal subunit	42	9	0.89	1.2e-07	rpl12,rpl14,rpl19,rpl21,rpl29,rpl30,rpl35,rpl35a,rpl36a
CC	GO:0097038	perinuclear endoplasmic reticulum	1	1	0.02	0.021	osbpl7
CC	GO:0097381	photoreceptor disc membrane	1	1	0.02	0.021	rho
CC	GO:0098982	GABA-ergic synapse	1	1	0.02	0.021	pcloa
CC	GO:0043005	neuron projection	112	7	2.39	0.027	myo3a,pcloa,pde6ha,rgs9a,rho,sv2ba,sypb
CC	GO:0030672	synaptic vesicle membrane	13	2	0.28	0.030	sv2ba,sypb
CC	GO:0005615	extracellular space	36	3	0.77	0.040	ckbb,clul1,kera
CC	GO:1990111	spermatoproteasome complex	2	1	0.04	0.042	psme4a
CC	GO:0032433	filopodium tip	2	1	0.04	0.042	myo3a
CC	GO:0048788	cytoskeleton of presynaptic active zone	2	1	0.04	0.042	pcloa
