# Supplementary material for: The regeneration-responsive element careg monitors activation of Müller glia after MNU-induced damage of photoreceptors in the zebrafish retina
Source: Front Mol Neurosci. 2023 Apr 17;16:1160707. doi: 10.3389/fnmol.2023.1160707 (PMC10149768; doi:10.3389/fnmol.2023.1160707)
Supplement: Supplementary file 11 [file Table_9.XLSX]

## Sheet: 3 dpMNU vs ctr
	p_val	avg_log2FC	pct.1	pct.2	p_val_adj	mean_3DP	mean_Ctrl
rcvrn3	1.70179e-14	0.778999	0.64	0.536	3.50602e-10	1.23087	0.68553
arr3a	3.46578e-10	0.726978	0.835	0.794	7.1402e-06	1.97587	1.46647
rbp4l	1.44247e-30	0.704352	0.975	0.927	2.97177e-26	2.91383	2.42288
mt-nd1	1.54715e-15	0.604655	0.926	0.904	3.18744e-11	2.10028	1.68509
guca1c	2.70478e-11	0.482685	0.76	0.693	5.57239e-07	1.2556	0.924018
zgc:162144	2.58096e-15	0.442817	0.573	0.366	5.3173e-11	0.940199	0.621501
mt-nd2	1.35584e-11	0.420556	0.841	0.759	2.79331e-07	1.39506	1.10366
ckbb	4.89045e-15	0.420509	0.882	0.813	1.00753e-10	1.52245	1.2182
per3	4.99267e-07	0.354947	0.496	0.4	0.0102859	0.696205	0.442435
pfkfb3	8.57901e-11	0.352138	0.45	0.285	1.76745e-06	0.58489	0.337435
mt-atp6	1.35916e-08	0.339332	0.989	0.965	0.000280014	2.72043	2.49051
arg2	1.19195e-12	0.33618	0.349	0.182	2.45566e-08	0.428176	0.182884
ncaldb	7.39172e-10	0.326248	0.74	0.648	1.52284e-05	0.9743	0.743302
gpx4b	1.26571e-13	0.305915	0.452	0.253	2.60762e-09	0.540399	0.321668
macf1a	1.79119e-08	0.299769	0.32	0.187	0.000369021	0.435138	0.224155
si:ch1073-469d17.2	3.52766e-08	0.287628	0.758	0.664	0.000726769	1.00616	0.799435
rplp1	2.70896e-07	0.272077	0.655	0.538	0.00558099	0.919654	0.724685
si:dkey-65b13.13	4.59393e-08	0.270578	0.643	0.523	0.000946442	0.789431	0.601372
dyrk4	4.29133e-07	0.266428	0.4	0.283	0.00884099	0.493837	0.296914
rpsa	1.69484e-10	0.25959	0.639	0.455	3.4917e-06	0.813479	0.624215
apoeb	5.15939e-09	0.257385	0.248	0.123	0.000106294	0.330768	0.14714
per1b	1.54787e-09	0.245536	0.43	0.268	3.18891e-05	0.48539	0.310605
hmga1b	2.6933e-11	0.234516	0.312	0.153	5.54874e-07	0.336253	0.165886
rps19	5.614e-07	0.232283	0.461	0.329	0.011566	0.628302	0.465991
rpl13a	6.61736e-07	0.230441	0.476	0.349	0.0136331	0.601811	0.437003
rpl8	2.33736e-06	0.213123	0.493	0.359	0.0481543	0.638059	0.478609
ppa1a	6.61406e-10	0.21265	0.273	0.133	1.36263e-05	0.289212	0.139835
unc119b	1.0206e-07	0.212204	0.548	0.417	0.00210264	0.572009	0.424948
tpd52l1	4.6424e-10	0.208405	0.247	0.113	9.56427e-06	0.260124	0.113088
apoc1	1.72842e-10	0.206085	0.142	0.037	3.5609e-06	0.210507	0.0589369
rps14	2.39496e-06	0.200259	0.462	0.336	0.049341	0.610997	0.460685
vamp2	6.35799e-08	0.19485	0.398	0.26	0.00130987	0.405975	0.26379
myo3a	3.33892e-07	0.194817	0.32	0.199	0.00687884	0.343883	0.202356
sgip1a	1.08133e-06	0.192008	0.351	0.229	0.0222776	0.390551	0.249439
tent4b	1.00815e-09	0.191952	0.346	0.189	2.07698e-05	0.357899	0.211951
cngb3.1	1.30513e-08	0.191339	0.265	0.138	0.000268883	0.270693	0.138368
atp2a3	3.25964e-09	0.190118	0.179	0.069	6.71551e-05	0.205531	0.0715753
rpl27	9.08058e-08	0.190037	0.381	0.241	0.00187078	0.450871	0.317994
ptmab	7.44234e-08	0.185184	0.926	0.922	0.00153327	1.79201	1.65879
slc25a5	1.17147e-06	0.182877	0.848	0.813	0.0241346	1.25035	1.1109
camkk1b	2.42434e-08	0.169949	0.283	0.152	0.000499462	0.283462	0.161591
nme2b.1	2.80329e-07	0.16958	0.194	0.093	0.00577533	0.228946	0.10249
cnga3b	2.93337e-07	0.134203	0.158	0.066	0.00604333	0.164813	0.065276
ankrd33ab	6.1066e-07	0.127409	0.15	0.062	0.0125808	0.154369	0.065276
cadm3	2.36946e-06	-0.094395	0.051	0.126	0.0488156	0.0536641	0.123575
snx12	1.93373e-06	-0.0972307	0.061	0.143	0.0398386	0.0737798	0.145683
ypel1	2.30699e-06	-0.102955	0.052	0.128	0.0475286	0.0536641	0.128036
myo1cb	2.29697e-07	-0.106823	0.04	0.118	0.00473221	0.039044	0.116095
wnk4b	2.62455e-07	-0.111161	0.034	0.108	0.00540709	0.039044	0.117596
trim110	1.12783e-06	-0.111367	0.046	0.121	0.0232355	0.0463808	0.125064
ttyh3a	2.05108e-07	-0.113516	0.046	0.128	0.00422564	0.0463808	0.126551
mak	1.05036e-07	-0.113553	0.047	0.133	0.00216394	0.0478417	0.129518
acbd5a	1.59279e-06	-0.116068	0.063	0.145	0.0328147	0.066642	0.152945
adam10a	1.59163e-06	-0.120435	0.075	0.162	0.0327909	0.0737798	0.165886
slc1a8a	2.09435e-09	-0.122128	0.041	0.138	4.31478e-05	0.0507572	0.136898
hmgcra	1.57017e-09	-0.124078	0.035	0.128	3.23486e-05	0.039044	0.125064
igsf9b	2.6509e-09	-0.128212	0.021	0.101	5.46137e-05	0.022711	0.113088
prdm1b	7.80679e-11	-0.130438	0.02	0.11	1.60835e-06	0.0286812	0.123575
xpr1b	1.93882e-08	-0.130724	0.06	0.159	0.000399436	0.0652083	0.157278
slc7a5	3.08724e-07	-0.13076	0.063	0.152	0.00636034	0.0709308	0.163025
mef2aa	1.11077e-07	-0.130783	0.07	0.167	0.00228841	0.0709308	0.164456
chd7	1.44019e-06	-0.133299	0.136	0.245	0.0296708	0.149106	0.248124
ddhd1a	1.43763e-08	-0.136915	0.035	0.12	0.000296181	0.0346159	0.129518
spartb	4.78269e-08	-0.137	0.075	0.177	0.00098533	0.0766207	0.178661
hcn3	1.77251e-08	-0.14111	0.069	0.172	0.000365173	0.0737798	0.170162
CABZ01079818.1	1.00364e-06	-0.14307	0.098	0.194	0.0206771	0.0962842	0.199597
snx13	7.05163e-07	-0.145083	0.084	0.179	0.0145278	0.0934987	0.200977
nrip1a	1.25915e-08	-0.145229	0.066	0.169	0.00025941	0.0695032	0.173003
baiap2a	2.12474e-11	-0.145468	0.031	0.133	4.37739e-07	0.031653	0.133953
zgc:92107	4.61386e-08	-0.147179	0.083	0.187	0.000950547	0.0822784	0.192667
clocka	1.35005e-09	-0.1475	0.041	0.138	2.78138e-05	0.0419852	0.148594
parp6b	4.06741e-12	-0.147638	0.026	0.13	8.37967e-08	0.027192	0.138368
psme4b	6.8403e-07	-0.148269	0.176	0.295	0.0140924	0.184107	0.290629
slc43a3a	1.35942e-07	-0.148953	0.107	0.216	0.00280067	0.107349	0.214676
ca7	7.43375e-08	-0.149189	0.084	0.187	0.0015315	0.0836878	0.192667
si:ch211-132f19.7	7.20511e-11	-0.151669	0.041	0.148	1.4844e-06	0.0463808	0.151497
slc44a5a	2.87346e-12	-0.151951	0.023	0.125	5.91991e-08	0.022711	0.130999
jam3b	6.5422e-08	-0.154606	0.112	0.226	0.00134782	0.126423	0.234879
cdhr1a	2.29828e-06	-0.157261	0.282	0.406	0.0473492	0.293789	0.400393
drd4b	1.35855e-10	-0.157667	0.058	0.174	2.79888e-06	0.0608948	0.173003
camk2d1	8.3655e-07	-0.159347	0.217	0.346	0.0172346	0.270693	0.377535
slc38a2	1.06302e-08	-0.1594	0.077	0.184	0.000219004	0.0780381	0.194057
rx2	4.01196e-09	-0.163819	0.057	0.159	8.26544e-05	0.0608948	0.175836
cry3b	4.25235e-12	-0.164215	0.043	0.16	8.7607e-08	0.0434525	0.163025
zgc:158258	2.69515e-09	-0.16758	0.07	0.18	5.55254e-05	0.0737798	0.194057
samd11	1.67562e-08	-0.169127	0.211	0.358	0.000345211	0.222837	0.336231
rorca	1.80506e-10	-0.169553	0.069	0.189	3.71879e-06	0.0752012	0.192667
fbxl3l	3.42644e-13	-0.170947	0.028	0.14	7.05915e-09	0.027192	0.150047
atp11a	4.8366e-07	-0.173744	0.346	0.489	0.00996437	0.387437	0.504397
abca4b	1.24543e-07	-0.174397	0.303	0.452	0.00256585	0.313009	0.437003
rcvrna	3.17432e-07	-0.177525	0.291	0.427	0.00653973	0.314129	0.443518
nacad	3.43598e-07	-0.179747	0.106	0.209	0.00707881	0.119653	0.245489
zgc:112334	2.07838e-08	-0.179902	0.164	0.295	0.000428187	0.166111	0.293148
msi1	1.04277e-07	-0.194808	0.556	0.675	0.00214831	0.577181	0.70987
smtnb	4.30909e-07	-0.195634	0.277	0.405	0.0088776	0.30288	0.442435
casz1	1.74729e-12	-0.196806	0.083	0.226	3.59977e-08	0.0865008	0.221456
cdc14aa	7.16459e-07	-0.204048	0.288	0.403	0.0147605	0.293789	0.438092
wu:fi09b08	3.40568e-11	-0.205349	0.101	0.239	7.01639e-07	0.103214	0.254681
laptm4b	3.7619e-07	-0.21094	0.816	0.884	0.00775027	1.34367	1.49637
clstn1	7.15109e-10	-0.212437	0.325	0.506	1.47327e-05	0.384314	0.537449
nr2f2	1.7228e-10	-0.217467	0.113	0.251	3.54931e-06	0.122367	0.277938
si:dkey-14o18.2	1.54483e-12	-0.217584	0.093	0.239	3.18266e-08	0.0907054	0.248124
rtn3	2.5797e-10	-0.218075	0.217	0.378	5.31469e-06	0.236228	0.389029
gpr146	2.73683e-14	-0.231023	0.086	0.243	5.63841e-10	0.092103	0.26379
aanat2	2.50007e-09	-0.233189	0.319	0.479	5.15064e-05	0.40291	0.566578
cirbpb	6.5513e-08	-0.23336	0.366	0.516	0.0013497	0.428176	0.587412
sema4ab	1.62639e-09	-0.236227	0.176	0.315	3.35069e-05	0.178998	0.349397
aqp9b	3.23953e-10	-0.241434	0.303	0.477	6.67409e-06	0.34062	0.510488
BX284638.2	2.10392e-13	-0.244303	0.198	0.383	4.3345e-09	0.214222	0.396998
tcf3a	1.00931e-22	-0.249202	0.023	0.192	2.07937e-18	0.0257006	0.196831
zgc:109949	8.24517e-16	-0.251924	0.107	0.285	1.69867e-11	0.108724	0.285572
nfia	1.58479e-13	-0.253799	0.144	0.319	3.26499e-09	0.159605	0.347016
slc20a1b	3.68346e-11	-0.256956	0.221	0.388	7.58867e-07	0.235018	0.42825
samsn1a	2.6149e-12	-0.257992	0.144	0.309	5.38722e-08	0.166111	0.360042
tmx3a	8.47734e-12	-0.266476	0.312	0.489	1.7465e-07	0.317479	0.504397
arhgef15	2.45976e-15	-0.267602	0.029	0.157	5.0676e-11	0.0346159	0.224155
si:ch211-225h24.2	8.10607e-09	-0.276896	0.156	0.285	0.000167001	0.171286	0.367076
tent5ab	1.90068e-12	-0.278388	0.285	0.462	3.91577e-08	0.286916	0.476517
syt5a	4.2378e-12	-0.282399	0.591	0.708	8.73071e-08	0.620099	0.815976
guca1e	1.71862e-07	-0.294292	0.178	0.293	0.0035407	0.209265	0.411629
ptpdc1b	1.95035e-08	-0.300439	0.305	0.435	0.00040181	0.332966	0.5453
psme4a	1.65078e-16	-0.314993	0.159	0.358	3.40093e-12	0.168702	0.402651
si:busm1-57f23.1	1.24916e-09	-0.315045	0.175	0.314	2.57353e-05	0.226507	0.452138
dscamb	4.32312e-17	-0.316192	0.248	0.467	8.9065e-13	0.261304	0.486934
kif26aa	6.90796e-25	-0.321467	0.052	0.261	1.42318e-20	0.0551145	0.284304
ipmkb	1.83562e-21	-0.336088	0.116	0.339	3.78175e-17	0.122367	0.3729
tent5ba	2.78102e-17	-0.342252	0.199	0.408	5.72945e-13	0.211747	0.452138
clul1	1.53829e-10	-0.342667	0.729	0.821	3.16918e-06	1.05051	1.30051
opn6b	2.12179e-15	-0.347762	0.277	0.484	4.37131e-11	0.317479	0.575153
rimkla	2.54948e-28	-0.353679	0.054	0.285	5.25243e-24	0.0608948	0.31922
etv5b	1.86e-22	-0.357474	0.247	0.506	3.83198e-18	0.254203	0.499292
zgc:193593	2.39235e-13	-0.407786	0.271	0.44	4.92872e-09	0.30852	0.599522
gabra6a	7.97378e-17	-0.409979	0.292	0.489	1.64276e-12	0.309644	0.595811
cry3a	1.4746e-18	-0.467445	0.292	0.533	3.03797e-14	0.369608	0.702379
prph2b	3.37814e-20	-0.501746	0.613	0.708	6.95964e-16	0.693147	1.0467
nfil3-5	1.21369e-37	-0.50205	0.112	0.433	2.50045e-33	0.138496	0.504397
grk1b	3.60943e-17	-0.533857	0.467	0.624	7.43615e-13	0.558959	0.935994
neurod1	7.02433e-41	-0.658005	0.469	0.759	1.44715e-36	0.561583	1.01848
rorcb	6.67846e-29	-0.713591	0.47	0.703	1.3759e-24	0.634005	1.14475
kera	1.05377e-24	-0.747313	0.417	0.644	2.17098e-20	0.596764	1.12304
opn1lw2	3.51576e-09	-0.879384	0.36	0.497	7.24316e-05	1.02995	1.64326
opn1mw1	1.8615e-09	-0.947506	0.194	0.332	3.83507e-05	0.708345	1.37357

## Sheet: 7 dpMNU vs ctr
	p_val	avg_log2FC	pct.1	pct.2	p_val_adj	mean_7DP	mean_Ctrl
hsp70l	8.8207e-30	1.10543	0.504	0.194	1.81724e-25	1.22229	0.438092
hsp70.3	1.39812e-21	0.729658	0.377	0.138	2.88041e-17	0.762659	0.244169
rbp4l	5.83849e-28	0.690665	0.975	0.927	1.20285e-23	2.90048	2.42288
arr3a	5.11153e-09	0.68031	0.844	0.794	0.000105308	1.94117	1.46647
hsp70.2	2.57736e-21	0.655711	0.366	0.135	5.30988e-17	0.682389	0.211951
hsp90aa1.2	4.97251e-20	0.65066	0.72	0.53	1.02444e-15	1.2572	0.803218
rcvrn3	9.05218e-07	0.630298	0.601	0.536	0.0186493	1.12738	0.68553
fabp7a	7.76076e-20	0.595135	0.482	0.231	1.59887e-15	0.866021	0.454282
rho	1.00177e-08	0.546173	0.955	0.946	0.000206384	3.97983	3.61064
ckbb	1.81412e-20	0.53056	0.897	0.813	3.73745e-16	1.59256	1.2182
es1	8.19703e-10	0.504331	0.825	0.727	1.68875e-05	1.92058	1.57652
hsp70.1	7.66088e-16	0.499575	0.35	0.153	1.57829e-11	0.562391	0.205107
arr3b	1.64026e-06	0.477179	0.516	0.396	0.0337925	0.941647	0.601372
hsp90ab1	4.55929e-21	0.475112	0.593	0.336	9.39304e-17	0.777967	0.448914
mt-nd1	7.60626e-08	0.445647	0.93	0.904	0.00156704	1.9942	1.68509
si:dkey-151g10.6	7.86561e-12	0.444894	0.718	0.626	1.62047e-07	1.20669	0.889978
ckmt2a	7.15713e-14	0.430123	0.626	0.435	1.47451e-09	0.830199	0.51352
rplp1	1.18146e-10	0.40041	0.66	0.538	2.43405e-06	1.01689	0.724685
rpl36a	1.83685e-12	0.392537	0.564	0.376	3.78428e-08	0.759022	0.47232
dnajb1b	1.98762e-12	0.391013	0.311	0.143	4.0949e-08	0.463416	0.188486
rpl19	1.06571e-13	0.388467	0.593	0.388	2.19558e-09	0.80181	0.530529
mt-atp6	2.16028e-10	0.385494	0.99	0.965	4.45061e-06	2.74996	2.49051
rpl31	3.19202e-15	0.385315	0.529	0.305	6.5762e-11	0.696061	0.427151
guca1c	1.67254e-08	0.382	0.761	0.693	0.000344576	1.18908	0.924018
rpl21	1.97201e-13	0.378547	0.525	0.327	4.06274e-09	0.681405	0.413861
mt-nd2	3.14902e-07	0.376003	0.817	0.759	0.00648761	1.36317	1.10366
rplp2l	3.81918e-13	0.375649	0.494	0.285	7.86828e-09	0.6912	0.422741
slc25a5	2.29206e-17	0.375457	0.875	0.813	4.7221e-13	1.37504	1.1109
rps8a	3.16404e-13	0.37357	0.564	0.364	6.51855e-09	0.718124	0.461749
rpl8	4.71604e-12	0.372108	0.551	0.359	9.71598e-08	0.743419	0.478609
rpsa	8.66949e-12	0.364906	0.646	0.455	1.78609e-07	0.883864	0.624215
mt-co2	1.38546e-09	0.363493	1	0.99	2.85433e-05	3.13676	2.8914
rpl32	1.22529e-11	0.363163	0.473	0.292	2.52434e-07	0.636103	0.382149
rpl23	6.04436e-12	0.358999	0.564	0.363	1.24526e-07	0.78775	0.530529
zgc:162144	6.99928e-11	0.358267	0.558	0.366	1.44199e-06	0.879837	0.621501
eef1a1l1	2.47199e-13	0.35412	0.488	0.282	5.09279e-09	0.651433	0.399263
ncaldb	8.15968e-07	0.353674	0.698	0.648	0.0168106	0.996274	0.743302
rps19	2.56813e-12	0.347992	0.527	0.329	5.29087e-08	0.722857	0.465991
rps14	3.90812e-12	0.343199	0.525	0.336	8.05151e-08	0.708592	0.460685
rps2	1.02421e-12	0.341881	0.601	0.403	2.11008e-08	0.759022	0.515536
arg2	3.87956e-14	0.340068	0.374	0.182	7.99267e-10	0.427275	0.182884
rpl36	8.2404e-12	0.339683	0.463	0.278	1.69769e-07	0.599392	0.354142
rps6	4.77906e-13	0.337662	0.463	0.263	9.84581e-09	0.578884	0.335026
rpl35	5.46059e-11	0.334977	0.479	0.3	1.12499e-06	0.634041	0.396998
guca1a	1.3481e-08	0.332091	0.405	0.265	0.000277735	0.565712	0.31922
rpl14	3.24208e-10	0.322122	0.481	0.302	6.67934e-06	0.634041	0.399263
rpl13	1.70033e-11	0.319989	0.556	0.366	3.50302e-07	0.724744	0.499292
jun	4.13184e-10	0.319064	0.232	0.098	8.51241e-06	0.35219	0.116095
rps7	6.4067e-10	0.31695	0.529	0.363	1.31991e-05	0.696061	0.46916
rpl10	2.17454e-10	0.315032	0.574	0.4	4.47998e-06	0.703791	0.478609
macf1a	5.27428e-11	0.308277	0.358	0.187	1.08661e-06	0.447376	0.224155
si:ch73-1a9.3	6.94856e-08	0.306889	0.747	0.7	0.00143154	1.11342	0.894814
rps23	9.48429e-08	0.306791	0.465	0.341	0.00195395	0.615291	0.406027
rpl18	4.60767e-10	0.303146	0.502	0.322	9.49272e-06	0.654471	0.44568
rpl12	1.05967e-08	0.299894	0.481	0.329	0.000218313	0.603657	0.391313
rps5	5.92193e-08	0.295808	0.525	0.395	0.00122004	0.681405	0.478609
hmgn2	1.055e-09	0.2951	0.36	0.196	2.17352e-05	0.532001	0.310605
rps15a	4.72188e-10	0.295022	0.471	0.3	9.72802e-06	0.58973	0.3729
rpl34	8.06016e-12	0.293958	0.368	0.191	1.66055e-07	0.438631	0.218749
rpl18a	2.77609e-08	0.292584	0.479	0.327	0.00057193	0.626791	0.4172
rpl3	1.34306e-09	0.290968	0.521	0.351	2.76697e-05	0.637133	0.42605
rps29	4.10557e-07	0.290257	0.623	0.496	0.00845829	0.88547	0.68553
rps18	9.74324e-10	0.288438	0.434	0.258	2.0073e-05	0.55906	0.355325
faua	3.86619e-09	0.284947	0.492	0.325	7.96512e-05	0.623668	0.42605
rpl11	1.00662e-06	0.283367	0.484	0.349	0.0207384	0.664532	0.479653
mt-cyb	1.07989e-06	0.283034	0.947	0.911	0.0222479	1.95999	1.76614
rpl13a	2.73647e-09	0.282664	0.516	0.349	5.63767e-05	0.640214	0.437003
rpl27	4.50189e-11	0.28143	0.422	0.241	9.27478e-07	0.51935	0.317994
rpl7a	1.23692e-09	0.277303	0.539	0.356	2.54831e-05	0.681405	0.48382
rpl10a	1.85406e-06	0.271784	0.519	0.41	0.0381972	0.677461	0.48278
unc119b	1.29968e-07	0.267731	0.537	0.417	0.00267759	0.613186	0.424948
uba52	1.22908e-06	0.267067	0.481	0.356	0.0253215	0.628868	0.440266
RPL37A	1.3311e-07	0.26348	0.541	0.405	0.00274234	0.690225	0.506431
rpl15	4.71929e-09	0.263166	0.463	0.298	9.72268e-05	0.586489	0.395863
atp5mc3b	2.40753e-07	0.262471	0.593	0.465	0.00496	0.75171	0.577996
rps12	5.04069e-08	0.260203	0.492	0.336	0.00103848	0.664532	0.485897
rps17	3.14532e-10	0.259887	0.317	0.16	6.47999e-06	0.369818	0.189881
ptmab	4.58169e-10	0.257752	0.961	0.922	9.43919e-06	1.83739	1.65879
rpl30	2.54047e-07	0.256286	0.496	0.349	0.00523387	0.62471	0.446759
rpl37.1	3.87608e-07	0.254529	0.51	0.368	0.00798549	0.694119	0.516543
rps10	4.20162e-07	0.254024	0.482	0.349	0.00865619	0.641239	0.460685
rpl6	2.26882e-08	0.252012	0.42	0.268	0.000467422	0.504189	0.316766
rps9	9.16998e-09	0.251238	0.549	0.373	0.00018892	0.694119	0.509476
h2ax1	1.97675e-06	0.247264	0.545	0.428	0.0407251	0.722857	0.543343
arl13a	2.4888e-07	0.245792	0.535	0.41	0.00512744	0.60472	0.422741
myo3a	4.56758e-10	0.245684	0.36	0.199	9.41013e-06	0.376516	0.202356
eef1g	2.77209e-10	0.244836	0.389	0.216	5.71105e-06	0.4511	0.277938
rps13	1.30407e-08	0.244598	0.403	0.241	0.000268664	0.506536	0.335026
atf3	2.45195e-07	0.237726	0.156	0.062	0.00505151	0.237821	0.0700042
rps16	8.42011e-08	0.232858	0.444	0.29	0.00173471	0.557947	0.383299
rps11	9.10167e-07	0.23156	0.424	0.285	0.0187513	0.541102	0.376378
atp5fa1	1.27087e-07	0.231262	0.416	0.273	0.00261825	0.480407	0.31922
per1b	3.14046e-07	0.22769	0.407	0.268	0.00646998	0.475581	0.310605
rpl7	6.71511e-08	0.227208	0.496	0.332	0.00138345	0.583237	0.429348
rps4x	4.82641e-07	0.224335	0.523	0.368	0.00994338	0.656491	0.485897
zbtb18	2.47741e-09	0.222635	0.311	0.164	5.10396e-05	0.334246	0.170162
rack1	3.91814e-07	0.22053	0.387	0.243	0.00807215	0.479202	0.313074
rpl5a	4.62781e-07	0.216207	0.307	0.184	0.00953422	0.367126	0.206479
rps3	1.47645e-07	0.214877	0.449	0.292	0.00304179	0.507708	0.352958
cep290	1.35257e-06	0.200588	0.375	0.246	0.0278656	0.404167	0.261196
rps25	3.65258e-07	0.200032	0.519	0.363	0.00752504	0.606843	0.471268
gpx4b	1.86159e-06	0.199131	0.385	0.253	0.0383525	0.469517	0.321668
rpl4	1.12709e-06	0.196321	0.304	0.182	0.0232203	0.353557	0.213315
ldhbb	2.87228e-08	0.193827	0.294	0.157	0.000591746	0.304562	0.168739
marcksl1b	5.5713e-07	0.191553	0.245	0.13	0.011478	0.298807	0.160155
tpd52l1	2.11336e-08	0.190904	0.237	0.113	0.000435395	0.250017	0.113088
ppa1a	8.58235e-09	0.18707	0.27	0.133	0.000176814	0.271007	0.139835
h3f3b.1.1	2.24663e-08	0.186694	0.247	0.12	0.000462851	0.256059	0.119094
sh3gl2a	1.55124e-07	0.183045	0.272	0.147	0.00319586	0.287196	0.158717
atp5pb	1.70046e-06	0.182515	0.315	0.189	0.0350328	0.365777	0.222806
cnga3b	3.96979e-09	0.180973	0.179	0.066	8.17857e-05	0.193927	0.065276
ankrd33ab	2.95355e-09	0.180892	0.175	0.062	6.0849e-05	0.190717	0.065276
nme2b.1	1.34505e-06	0.179546	0.191	0.093	0.0277107	0.222365	0.10249
camkk1b	6.1033e-07	0.179023	0.27	0.152	0.012574	0.291566	0.161591
cngb3.1	1.64708e-06	0.174083	0.247	0.138	0.0339331	0.262065	0.138368
slc25a33	1.13364e-07	0.168681	0.296	0.162	0.00233553	0.290111	0.175836
calm3a.1	4.51115e-07	0.163134	0.313	0.182	0.00929387	0.307427	0.189881
h2az2b	3.31729e-07	0.162409	0.214	0.103	0.00683427	0.245461	0.125064
nsfa	2.09462e-06	0.159688	0.307	0.185	0.0431533	0.320221	0.209219
tnc	8.59273e-09	0.145992	0.111	0.025	0.000177027	0.134504	0.0315379
fosab	8.0782e-07	0.141922	0.117	0.039	0.0166427	0.148017	0.0445251
kif19	1.21601e-06	0.124204	0.152	0.062	0.0250522	0.156372	0.0668546
arntl1b	2.12237e-06	-0.100398	0.031	0.105	0.0437251	0.0362982	0.107045
esrrd	1.73769e-06	-0.120978	0.053	0.138	0.0357998	0.0530427	0.142764
parp6b	7.96838e-07	-0.121563	0.045	0.13	0.0164165	0.0437748	0.138368
mak	8.90747e-08	-0.124804	0.041	0.133	0.00183512	0.0419109	0.129518
phf20a	6.73374e-08	-0.127031	0.033	0.121	0.00138729	0.0325388	0.122083
trim110	1.41404e-07	-0.128623	0.035	0.121	0.0029132	0.0362982	0.125064
ddhd1a	2.23128e-07	-0.131784	0.035	0.12	0.00459689	0.0381726	0.129518
slc44a5a	3.1961e-08	-0.132349	0.033	0.125	0.000658461	0.0381726	0.130999
tesk2	1.96512e-06	-0.132843	0.072	0.165	0.0404853	0.0731347	0.167313
igsf9b	2.35462e-08	-0.133178	0.019	0.101	0.000485098	0.021175	0.113088
ewsr1b	3.38127e-08	-0.134915	0.037	0.132	0.000696609	0.0437748	0.142764
retreg3	8.98669e-07	-0.137928	0.074	0.172	0.0185144	0.0731347	0.174421
slc38a2	1.39053e-06	-0.13909	0.084	0.184	0.0286477	0.0946025	0.194057
ube2h	1.78162e-07	-0.141087	0.051	0.145	0.00367049	0.0548861	0.157278
wnk4b	4.92619e-10	-0.145209	0.016	0.108	1.01489e-05	0.0154443	0.117596
dusp1	6.85089e-07	-0.146812	0.076	0.177	0.0141142	0.0874976	0.192667
spartb	1.59169e-08	-0.147829	0.064	0.177	0.00032792	0.0695115	0.178661
fbxl3l	1.65718e-08	-0.149712	0.041	0.14	0.000341412	0.0437748	0.150047
ahr1b	2.40736e-07	-0.150778	0.068	0.17	0.00495965	0.0731347	0.188486
rx2	7.34368e-07	-0.154553	0.064	0.159	0.0151295	0.0658752	0.175836
lrit3a	1.49716e-06	-0.158011	0.095	0.197	0.0308445	0.0946025	0.209219
hcn3	2.84413e-09	-0.159544	0.056	0.172	5.85948e-05	0.0585625	0.170162
clocka	8.48999e-10	-0.161128	0.033	0.138	1.74911e-05	0.0344202	0.148594
zgc:92107	9.18493e-09	-0.163561	0.07	0.187	0.000189228	0.0749414	0.192667
drd4b	2.17379e-10	-0.166914	0.051	0.174	4.47845e-06	0.0548861	0.173003
nrip1a	2.50919e-09	-0.166914	0.054	0.169	5.16943e-05	0.0530427	0.173003
zgc:158258	3.99764e-08	-0.167011	0.07	0.18	0.000823595	0.0731347	0.194057
zgc:112334	1.54493e-06	-0.167861	0.173	0.295	0.0318287	0.169595	0.293148
ubc	1.36624e-06	-0.169368	0.313	0.467	0.0281472	0.371161	0.496217
rorca	3.4036e-09	-0.171041	0.068	0.189	7.0121e-05	0.0713248	0.192667
snx13	3.33794e-08	-0.172449	0.068	0.179	0.000687682	0.0749414	0.200977
carmil3	4.40833e-07	-0.17264	0.091	0.199	0.00908204	0.105166	0.218749
abca4b	9.05786e-07	-0.172724	0.305	0.452	0.018661	0.315975	0.437003
taok2a	1.77042e-07	-0.179881	0.107	0.226	0.00364741	0.129389	0.255988
cry3b	4.60439e-13	-0.17996	0.029	0.16	9.48595e-09	0.0325388	0.163025
si:dkey-14o18.2	4.84396e-08	-0.186651	0.115	0.239	0.000997954	0.115619	0.248124
rcvrna	5.82293e-07	-0.196174	0.288	0.427	0.0119964	0.308857	0.443518
cngb1b	1.21757e-08	-0.207525	0.121	0.253	0.000250844	0.119079	0.265085
si:ch211-276a17.5	1.64775e-06	-0.207757	0.309	0.438	0.033947	0.32866	0.485897
casz1	1.83915e-12	-0.209425	0.072	0.226	3.78901e-08	0.0749414	0.221456
tcf3a	2.37041e-13	-0.210776	0.047	0.192	4.88352e-09	0.0493459	0.196831
cacna2d4b	4.98093e-07	-0.214416	0.222	0.352	0.0102617	0.219245	0.389029
camk1gb	3.18727e-08	-0.215274	0.817	0.919	0.000656641	1.28718	1.44959
sema6d	1.40716e-09	-0.217502	0.181	0.341	2.89904e-05	0.185882	0.338638
aqp9b	6.59615e-07	-0.217652	0.331	0.477	0.0135894	0.359007	0.510488
appa	1.20332e-07	-0.222302	0.352	0.508	0.00247907	0.383169	0.542364
BX548011.2	1.83777e-10	-0.22541	0.113	0.265	3.78617e-06	0.132802	0.289367
nacad	1.98365e-12	-0.229948	0.06	0.209	4.08671e-08	0.0821357	0.245489
mmrn2a	2.84177e-11	-0.234309	0.154	0.325	5.85461e-07	0.163005	0.326546
tent5ab	2.55822e-08	-0.234963	0.315	0.462	0.000527045	0.307427	0.476517
rtn3	3.79853e-11	-0.243172	0.196	0.378	7.82573e-07	0.209826	0.389029
gpr146	7.88004e-15	-0.243955	0.07	0.243	1.62345e-10	0.080342	0.26379
syt5a	5.66694e-10	-0.246306	0.593	0.708	1.1675e-05	0.644308	0.815976
rom1a	2.04491e-06	-0.246629	0.595	0.696	0.0421292	0.847854	1.01969
sema4ab	2.95732e-10	-0.248173	0.156	0.315	6.09267e-06	0.166306	0.349397
si:ch211-225h24.2	9.23426e-07	-0.256801	0.167	0.285	0.0190244	0.185882	0.367076
nr2f2	1.86819e-13	-0.259932	0.084	0.251	3.84885e-09	0.0892786	0.277938
wu:fi09b08	6.75291e-17	-0.267773	0.058	0.239	1.39123e-12	0.064052	0.254681
zgc:109949	7.51492e-16	-0.268895	0.093	0.285	1.54822e-11	0.092831	0.285572
sall1a	2.41483e-10	-0.270854	0.383	0.563	4.97503e-06	0.4511	0.641232
samsn1a	1.8777e-11	-0.276053	0.14	0.309	3.86844e-07	0.153038	0.360042
slc20a1b	4.95093e-12	-0.286297	0.202	0.388	1.01999e-07	0.219245	0.42825
arhgef4	1.2728e-11	-0.28644	0.089	0.239	2.62222e-07	0.098136	0.304405
cdc14aa	8.13437e-11	-0.287129	0.237	0.403	1.67584e-06	0.234749	0.438092
nfia	5.59895e-15	-0.287944	0.123	0.319	1.1535e-10	0.132802	0.347016
arhgef15	9.35256e-16	-0.2925	0.018	0.157	1.92681e-11	0.0192684	0.224155
smtnb	2.06446e-12	-0.29703	0.216	0.405	4.25321e-08	0.227027	0.442435
slc1a8b	9.70165e-12	-0.312886	0.138	0.304	1.99873e-07	0.153038	0.378691
kif26aa	4.20038e-21	-0.316492	0.051	0.261	8.65361e-17	0.0585625	0.284304
tent5ba	4.27489e-13	-0.321121	0.216	0.408	8.80713e-09	0.217681	0.452138
BX284638.2	5.72744e-19	-0.322403	0.144	0.383	1.17997e-14	0.159694	0.396998
ndrg1a	5.18526e-15	-0.323655	0.893	0.961	1.06827e-10	1.49888	1.72913
si:busm1-57f23.1	6.22083e-09	-0.337861	0.173	0.314	0.000128162	0.212975	0.452138
ipmkb	1.20498e-19	-0.343324	0.109	0.339	2.48249e-15	0.122527	0.3729
rx1	4.16013e-12	-0.350267	0.414	0.602	8.5707e-08	0.499477	0.752879
rimkla	1.05676e-23	-0.35553	0.054	0.285	2.17715e-19	0.056726	0.31922
psme4a	1.08318e-17	-0.358141	0.14	0.358	2.23156e-13	0.136203	0.402651
zgc:193593	4.42028e-11	-0.362534	0.263	0.44	9.10666e-07	0.339802	0.599522
FO704772.3	2.67363e-13	-0.380328	0.107	0.28	5.50821e-09	0.139593	0.416089
etv5b	1.16643e-23	-0.38617	0.218	0.506	2.40308e-19	0.227027	0.499292
dscamb	9.82848e-22	-0.389346	0.202	0.467	2.02486e-17	0.209826	0.486934
gabra6a	7.83257e-17	-0.423496	0.272	0.489	1.61367e-12	0.297363	0.595811
nfil3-5	1.49491e-22	-0.42518	0.161	0.433	3.07981e-18	0.197127	0.504397
guca1e	4.10958e-15	-0.427218	0.109	0.293	8.46656e-11	0.113884	0.411629
ptpdc1b	1.6521e-16	-0.439913	0.218	0.435	3.40366e-12	0.233209	0.5453
neurod1	3.55748e-20	-0.445041	0.564	0.759	7.32912e-16	0.703791	1.01848
clul1	2.07136e-17	-0.468533	0.646	0.821	4.26742e-13	0.961182	1.30051
prph2b	1.42958e-17	-0.494176	0.597	0.708	2.94522e-13	0.698967	1.0467
opn6b	2.12568e-27	-0.501183	0.181	0.484	4.37933e-23	0.208247	0.575153
zgc:158463	2.863e-16	-0.512017	0.998	1	5.89836e-12	3.49178	3.85516
cry3a	5.24212e-21	-0.527429	0.255	0.533	1.07998e-16	0.332853	0.702379
pde6ha	2.04795e-07	-0.534441	0.975	0.99	0.00421918	3.12717	3.50602
grk1b	3.89352e-30	-0.722746	0.344	0.624	8.02143e-26	0.427275	0.935994
kera	1.11036e-18	-0.731052	0.463	0.644	2.28757e-14	0.60046	1.12304
rorcb	1.60806e-46	-0.976187	0.323	0.703	3.31293e-42	0.442388	1.14475

## Sheet: 10 dpMNU vs ctr
	p_val	avg_log2FC	pct.1	pct.2	p_val_adj	mean_10DP	mean_Ctrl
arr3a	1.26478e-22	0.964324	0.863	0.794	2.60571e-18	2.14105	1.46647
rcvrn3	2.86437e-29	0.929747	0.705	0.536	5.90117e-25	1.34301	0.68553
rbp4l	3.49936e-34	0.784314	0.983	0.927	7.20937e-30	2.96729	2.42288
ckbb	6.90221e-40	0.713814	0.921	0.813	1.42199e-35	1.71961	1.2182
ckmt2a	2.26498e-31	0.698306	0.687	0.435	4.66631e-27	1.01312	0.51352
es1	1.17266e-14	0.66268	0.856	0.727	2.41591e-10	2.03491	1.57652
macf1a	3.33317e-29	0.613997	0.459	0.187	6.867e-25	0.65978	0.224155
pde6c	2.75707e-18	0.585427	0.914	0.872	5.68012e-14	1.84085	1.43765
ncaldb	4.01384e-19	0.584458	0.74	0.648	8.26932e-15	1.15544	0.743302
pcloa	3.05369e-13	0.569127	0.51	0.354	6.29122e-09	0.8149	0.40715
fabp7a	4.15085e-25	0.560353	0.501	0.231	8.55158e-21	0.852229	0.454282
hsp70l	7.87443e-19	0.538597	0.418	0.194	1.62229e-14	0.821744	0.438092
si:dkey-151g10.6	2.40849e-28	0.528621	0.82	0.626	4.96198e-24	1.26665	0.889978
arg2	3.1653e-32	0.518251	0.468	0.182	6.52116e-28	0.551056	0.182884
guca1c	4.53605e-15	0.517795	0.757	0.693	9.34518e-11	1.28563	0.924018
slc1a2a	3.68396e-13	0.511294	0.572	0.44	7.5897e-09	0.805879	0.440266
rp1l1b	3.69013e-11	0.487733	0.817	0.737	7.60241e-07	1.40667	1.06489
mt-nd1	2.7008e-12	0.487648	0.926	0.904	5.56418e-08	2.0222	1.68509
hsp70.3	2.35401e-14	0.449184	0.308	0.138	4.84972e-10	0.564038	0.244169
mt-atp6	3.15889e-14	0.443586	0.996	0.965	6.50795e-10	2.79128	2.49051
grk7a	1.13927e-14	0.442284	0.587	0.428	2.34713e-10	0.781599	0.471268
mt-co2	1.5845e-15	0.428094	0.998	0.99	3.26439e-11	3.18108	2.8914
hsp70.2	8.2142e-16	0.426558	0.314	0.135	1.69229e-11	0.511064	0.211951
slc25a5	1.07241e-24	0.415419	0.882	0.813	2.20938e-20	1.40725	1.1109
mt-co1	1.09147e-12	0.407917	0.981	0.96	2.24864e-08	2.5003	2.22512
rpl31	4.60576e-22	0.405062	0.558	0.305	9.48878e-18	0.717898	0.427151
mt-co3	4.14635e-14	0.398237	0.998	0.983	8.5423e-10	3.01546	2.74708
hsp70.1	4.597e-16	0.391247	0.34	0.153	9.47075e-12	0.486425	0.205107
cngb3.1	5.14207e-21	0.388607	0.35	0.138	1.05937e-16	0.411809	0.138368
myo3a	3.52538e-19	0.38677	0.409	0.199	7.26299e-15	0.478322	0.202356
sv2ba	6.33092e-15	0.380715	0.544	0.383	1.3043e-10	0.658546	0.386741
unc119b	1.25645e-21	0.377599	0.643	0.417	2.58854e-17	0.69255	0.424948
si:ch211-285j22.3	2.05629e-12	0.375132	0.562	0.428	4.23636e-08	0.745454	0.46916
camkk1b	2.22108e-24	0.373096	0.394	0.152	4.57587e-20	0.425159	0.161591
zgc:195245	1.3972e-11	0.363505	0.598	0.482	2.87852e-07	0.775024	0.519556
dclk2a	5.24725e-16	0.363014	0.431	0.234	1.08104e-11	0.524573	0.266377
hsp90aa1.2	6.62578e-07	0.362571	0.607	0.53	0.0136504	1.05179	0.803218
nme2a	4.53305e-14	0.360687	0.599	0.444	9.339e-10	0.742051	0.490038
dnajb1b	2.16295e-12	0.359203	0.296	0.143	4.45611e-08	0.445236	0.188486
plekha6	1.51539e-18	0.354652	0.331	0.132	3.12201e-14	0.407055	0.152945
si:dkey-65b13.13	9.7761e-16	0.342164	0.687	0.523	2.01407e-11	0.845592	0.601372
rplp1	3.4851e-10	0.341182	0.649	0.538	7.18e-06	0.967918	0.724685
mt-nd2	9.37146e-11	0.340395	0.835	0.759	1.93071e-06	1.3333	1.10366
mef2cb	7.15641e-10	0.338578	0.444	0.305	1.47436e-05	0.564717	0.328976
xbp1	8.03222e-11	0.334759	0.252	0.118	1.6548e-06	0.371481	0.132477
sgip1a	5.75838e-14	0.330083	0.408	0.229	1.18634e-09	0.490818	0.249439
rps29	1.5317e-13	0.329589	0.677	0.496	3.15561e-09	0.921528	0.68553
hsp90ab1	9.22362e-16	0.322891	0.549	0.336	1.90025e-11	0.672043	0.448914
rgs9a	1.22143e-10	0.321179	0.575	0.449	2.51639e-06	0.688962	0.470214
pdcb	4.91314e-07	0.319929	0.859	0.858	0.0101221	1.50169	1.27539
mt-cyb	1.52501e-08	0.316214	0.938	0.911	0.000314183	1.98306	1.76614
rpl32	1.72908e-16	0.313502	0.51	0.292	3.56226e-12	0.610466	0.382149
rps19	9.23877e-17	0.306219	0.555	0.329	1.90337e-12	0.691953	0.465991
atp5l	2.17908e-11	0.304205	0.517	0.351	4.48934e-07	0.622704	0.401523
si:ch1073-469d17.2	2.58107e-09	0.303977	0.723	0.664	5.31751e-05	1.01615	0.799435
rpl36a	1.84786e-12	0.302258	0.557	0.376	3.80697e-08	0.693147	0.47232
lrmp	1.06914e-13	0.302253	0.28	0.123	2.20264e-09	0.338856	0.12059
atp5mc3b	5.56848e-10	0.302032	0.594	0.465	1.14722e-05	0.7903	0.577996
uba52	7.00506e-14	0.301596	0.557	0.356	1.44318e-09	0.65731	0.440266
ip6k1	2.50093e-11	0.298387	0.436	0.283	5.15242e-07	0.49737	0.288104
rps23	7.65216e-12	0.298249	0.5	0.341	1.5765e-07	0.614992	0.406027
tnrc6c1	5.01016e-09	0.296518	0.715	0.597	0.000103219	0.890177	0.679565
cox7c	1.81239e-09	0.295149	0.482	0.346	3.73389e-05	0.594789	0.378691
sh3gl2a	1.03716e-16	0.294309	0.338	0.147	2.13677e-12	0.363217	0.158717
rpl35	8.25306e-13	0.2922	0.486	0.3	1.7003e-08	0.609169	0.396998
rps8a	1.03629e-10	0.289247	0.526	0.364	2.13497e-06	0.65731	0.461749
per3	2.90365e-07	0.287242	0.513	0.4	0.00598211	0.651106	0.442435
per1b	2.084e-11	0.28303	0.432	0.268	4.29346e-07	0.516774	0.310605
rps18	5.04457e-15	0.278546	0.474	0.258	1.03928e-10	0.558592	0.355325
rps14	5.78593e-14	0.275042	0.538	0.336	1.19202e-09	0.656691	0.460685
tpd52l1	2.53352e-17	0.274682	0.298	0.113	5.21956e-13	0.309518	0.113088
rpl36	7.89354e-14	0.273503	0.48	0.278	1.62623e-09	0.554488	0.354142
rpl14	4.00671e-13	0.270403	0.498	0.302	8.25462e-09	0.596762	0.399263
hmgn2	3.25912e-08	0.266511	0.326	0.196	0.000671444	0.500269	0.310605
ppa1a	3.24026e-18	0.265744	0.335	0.133	6.67559e-14	0.32688	0.139835
rplp2l	2.11972e-12	0.264997	0.477	0.285	4.36705e-08	0.610466	0.422741
rpl11	1.5139e-09	0.263599	0.511	0.349	3.11893e-05	0.655453	0.479653
ablim3	2.39018e-13	0.263561	0.326	0.159	4.92425e-09	0.347323	0.163025
rpl19	1.54197e-10	0.261798	0.558	0.388	3.17677e-06	0.716733	0.530529
tob1b	1.89474e-13	0.261131	0.411	0.229	3.90354e-09	0.426717	0.240198
slc12a7b	1.00756e-13	0.260649	0.31	0.143	2.07578e-09	0.333741	0.145683
rpgra	1.31651e-20	0.260502	0.199	0.032	2.71227e-16	0.219797	0.0331705
eef1a1l1	2.92146e-10	0.258115	0.444	0.282	6.01879e-06	0.584865	0.399263
cox7a2a	3.20967e-09	0.257811	0.443	0.312	6.61257e-05	0.512495	0.325329
rpl23	4.31814e-11	0.255807	0.553	0.363	8.89623e-07	0.707365	0.530529
RPL37A	1.16736e-10	0.255304	0.567	0.405	2.405e-06	0.684157	0.506431
nsfa	2.66708e-14	0.253901	0.37	0.185	5.49472e-10	0.387808	0.209219
cox7b	1.10318e-08	0.253212	0.399	0.263	0.000227277	0.464919	0.275381
faua	1.76856e-10	0.252851	0.496	0.325	3.6436e-06	0.609817	0.42605
slc25a24	7.81764e-10	0.247471	0.389	0.246	1.61059e-05	0.433702	0.262494
rpl17	3.03603e-10	0.247325	0.512	0.344	6.25482e-06	0.617569	0.432636
eml1	1.477e-14	0.246622	0.277	0.11	3.04291e-10	0.301606	0.129518
cnga3b	1.25382e-15	0.246229	0.22	0.066	2.58313e-11	0.239712	0.065276
hmga1b	3.28992e-14	0.244656	0.329	0.153	6.77788e-10	0.338856	0.165886
cplx4a	1.56476e-07	0.243563	0.778	0.708	0.00322371	1.09343	0.926692
rpl12	5.92406e-09	0.243375	0.475	0.329	0.000122047	0.572152	0.391313
rps7	2.59753e-09	0.243014	0.51	0.363	5.35143e-05	0.6411	0.46916
rps24	1.55287e-09	0.237469	0.579	0.422	3.19922e-05	0.708541	0.542364
rpl13a	1.01178e-08	0.237407	0.5	0.349	0.000208447	0.60787	0.437003
atp5fa1	7.15771e-12	0.236966	0.452	0.273	1.47463e-07	0.487159	0.31922
rpl27	6.31265e-11	0.235893	0.408	0.241	1.30053e-06	0.488624	0.317994
ankrd33ab	1.43624e-15	0.235759	0.215	0.062	2.95894e-11	0.230278	0.065276
atp5f1e	1.6362e-08	0.234964	0.477	0.334	0.00033709	0.536507	0.367076
rpl30	7.58441e-08	0.232629	0.49	0.349	0.00156254	0.611761	0.446759
zbtb18	4.39065e-10	0.230206	0.304	0.164	9.04562e-06	0.343945	0.170162
si:ch211-207d6.2	1.25614e-09	0.229509	0.183	0.073	2.5879e-05	0.249058	0.0856051
guk1b	1.64234e-06	0.228907	0.685	0.614	0.0338354	0.835293	0.664928
rps12	1.33193e-08	0.227013	0.487	0.336	0.000274405	0.64799	0.485897
cox6b2	2.97635e-10	0.226865	0.445	0.285	6.13189e-06	0.487159	0.320445
atp5mf	1.32717e-08	0.226222	0.4	0.263	0.000273424	0.453611	0.29566
pfkfb3	1.22075e-08	0.226048	0.428	0.285	0.000251498	0.494463	0.337435
rpl18	2.32102e-08	0.225908	0.468	0.322	0.000478177	0.605919	0.44568
uqcrq	6.26144e-09	0.22513	0.323	0.191	0.000128998	0.360724	0.199597
ppp1r18	2.22142e-06	0.224857	0.507	0.396	0.0457657	0.588184	0.431541
rpl7a	1.57454e-09	0.224329	0.521	0.356	3.24388e-05	0.646741	0.48382
rps28	3.39213e-09	0.223763	0.408	0.261	6.98847e-05	0.493007	0.321668
rpl21	1.07777e-08	0.222607	0.479	0.327	0.000222042	0.577525	0.413861
rpl35a	1.71877e-08	0.221581	0.498	0.346	0.000354102	0.630357	0.471268
rpl37.1	3.91447e-09	0.221293	0.532	0.368	8.06459e-05	0.670213	0.516543
ldhbb	1.23819e-12	0.220605	0.323	0.157	2.55091e-08	0.3286	0.168739
rpl29	1.96172e-08	0.220273	0.473	0.325	0.000404154	0.567427	0.411629
jun	1.09602e-08	0.22012	0.209	0.098	0.000225801	0.271138	0.116095
ndufa4l	6.15808e-08	0.218843	0.584	0.459	0.00126869	0.665317	0.502358
rpl8	1.53228e-08	0.218352	0.513	0.359	0.000315681	0.642356	0.478609
h1-0	2.71898e-09	0.217388	0.167	0.064	5.60164e-05	0.224575	0.0684306
rpl39	5.18896e-09	0.21693	0.679	0.526	0.000106903	0.902835	0.755259
slc25a33	4.30883e-11	0.216034	0.313	0.162	8.87706e-07	0.323432	0.175836
pygmb	3.74689e-10	0.215741	0.359	0.209	7.71934e-06	0.368184	0.220104
si:dkeyp-57d7.4	1.89672e-14	0.215238	0.158	0.032	3.90763e-10	0.185697	0.0315379
rpl34	3.29027e-09	0.213867	0.331	0.191	6.77862e-05	0.373947	0.218749
ppargc1b	2.37009e-09	0.211342	0.27	0.142	4.88286e-05	0.302488	0.150047
cox8a	5.3295e-07	0.211306	0.489	0.364	0.0109798	0.576855	0.423845
rps15a	7.40544e-08	0.21101	0.437	0.3	0.00152567	0.530207	0.3729
rpl3	4.7628e-08	0.210318	0.495	0.351	0.000981232	0.5802	0.42605
cox4i1	6.08883e-09	0.208641	0.415	0.266	0.000125442	0.453611	0.296914
rps25	3.37856e-09	0.208203	0.523	0.363	6.96051e-05	0.613701	0.471268
atp2a3	1.38925e-11	0.203614	0.195	0.069	2.86213e-07	0.215958	0.0715753
cox6a1	1.8717e-07	0.203069	0.463	0.322	0.00385608	0.533712	0.383299
slc4a10a	6.07755e-07	0.202842	0.215	0.116	0.012521	0.272956	0.130999
atp2b1b	2.86516e-07	0.201931	0.691	0.59	0.00590281	0.758953	0.628721
foxo1a	1.33082e-10	0.201878	0.156	0.049	2.74175e-06	0.188666	0.0477457
rpl23a	5.85412e-07	0.199519	0.286	0.177	0.0120607	0.345636	0.20785
tent4b	2.41163e-09	0.198321	0.332	0.189	4.96844e-05	0.354883	0.211951
rpl7	2.6846e-08	0.196895	0.49	0.332	0.000553081	0.56268	0.429348
calm3a.1	1.66659e-09	0.193249	0.323	0.182	3.43351e-05	0.32688	0.189881
ankrd33aa	5.39766e-09	0.191824	0.235	0.116	0.000111203	0.251845	0.119094
sypb	1.86224e-07	0.191219	0.636	0.514	0.00383659	0.69434	0.567534
dclk1a	1.32758e-06	0.188406	0.437	0.32	0.0273508	0.465668	0.3314
crema	8.45788e-10	0.185387	0.234	0.108	1.74249e-05	0.24533	0.113088
rps26l	1.04584e-06	0.184225	0.428	0.302	0.0215465	0.503159	0.382149
rps15	3.67008e-08	0.18188	0.455	0.307	0.00075611	0.516062	0.384448
rps11	6.55915e-08	0.181491	0.433	0.285	0.00135132	0.50676	0.376378
amd1	7.42999e-07	0.1789	0.297	0.187	0.0153073	0.319971	0.187088
nexn	1.82779e-07	0.178359	0.243	0.135	0.00376561	0.269316	0.138368
rpl18a	2.07774e-06	0.17794	0.458	0.327	0.0428056	0.553117	0.4172
rpl6	2.58478e-07	0.177812	0.402	0.268	0.00532516	0.446001	0.316766
si:ch211-132b12.7	3.20527e-12	0.174995	0.13	0.025	6.6035e-08	0.156534	0.0266239
rps16	6.32635e-08	0.173902	0.434	0.29	0.00130336	0.516062	0.383299
rpl13	1.83066e-07	0.173834	0.507	0.366	0.00377153	0.62014	0.499292
synm	3.29826e-08	0.173334	0.203	0.096	0.000679507	0.223621	0.0994408
ENSDARG00000076547	2.05532e-07	0.172561	0.199	0.099	0.00423436	0.231225	0.107045
foxo4	6.61681e-07	0.172411	0.268	0.16	0.0136319	0.288279	0.167313
rps10	1.85062e-06	0.171694	0.476	0.349	0.0381264	0.5842	0.460685
cplx4b	3.07405e-10	0.171453	0.184	0.069	6.33315e-06	0.192611	0.0668546
gnb5b	5.1235e-07	0.169342	0.6	0.464	0.0105554	0.623984	0.497243
uqcrb	4.1971e-08	0.168017	0.354	0.216	0.000864687	0.390234	0.265085
rps9	4.63088e-07	0.167688	0.524	0.373	0.00954054	0.6411	0.509476
mef2ca	1.28616e-07	0.164537	0.126	0.046	0.00264974	0.163652	0.0461367
atp5pd	1.20176e-06	0.163956	0.439	0.31	0.0247586	0.472387	0.347016
kif19	4.58267e-11	0.163687	0.183	0.062	9.44121e-07	0.181725	0.0668546
cycsb	7.18462e-07	0.163271	0.241	0.137	0.0148018	0.261078	0.150047
bicd2	1.11565e-09	0.159671	0.19	0.076	2.29847e-05	0.19654	0.0825043
rps6	2.61209e-07	0.159398	0.4	0.263	0.00538142	0.446764	0.335026
gpx4b	8.48897e-07	0.158324	0.384	0.253	0.017489	0.437562	0.321668
per1a	1.55015e-09	0.157218	0.122	0.032	3.19362e-05	0.146278	0.0348005
hint1	1.99902e-08	0.157088	0.284	0.155	0.000411838	0.288279	0.175836
rps17	2.41305e-06	0.152607	0.266	0.16	0.0497137	0.30513	0.189881
COX5B.1	5.25621e-07	0.151013	0.223	0.12	0.0108288	0.241588	0.129518
znf516	2.10346e-06	0.144678	0.211	0.116	0.0433355	0.22933	0.117596
mtmr10	3.19936e-07	0.14321	0.158	0.069	0.00659133	0.172729	0.0700042
dennd6aa	1.3222e-07	0.143099	0.147	0.059	0.002724	0.161624	0.0605254
impg1a	4.74275e-08	0.141582	0.168	0.071	0.000977101	0.171725	0.0731439
vdac1	2.08136e-06	0.137978	0.377	0.253	0.0428801	0.370658	0.2741
rnf34b	5.85007e-12	0.133195	0.11	0.015	1.20523e-07	0.109528	0.0167228
mt-nd6	3.72449e-07	0.131559	0.129	0.049	0.00767319	0.144214	0.050956
gabrb3	3.03914e-07	0.129113	0.175	0.081	0.00626123	0.183713	0.091778
adam15	1.53431e-06	0.123029	0.13	0.054	0.0316099	0.149366	0.0621115
pgd	9.67623e-07	0.118936	0.154	0.069	0.019935	0.155514	0.0731439
mpp7a	1.08114e-07	0.11886	0.131	0.047	0.00222737	0.13383	0.050956
coq10b	7.51089e-07	0.108258	0.129	0.051	0.0154739	0.129646	0.050956
grb10a	6.09771e-07	-0.094333	0.039	0.106	0.0125625	0.0397713	0.111581
numbl	6.40301e-07	-0.0954025	0.039	0.106	0.0131915	0.0432058	0.113088
si:dkey-28b4.8	1.89312e-06	-0.0972812	0.061	0.135	0.039002	0.0680378	0.138368
myo1cb	1.80842e-07	-0.0975245	0.044	0.118	0.00372571	0.0477668	0.116095
snx12	7.81874e-08	-0.0993449	0.058	0.143	0.00161082	0.0680378	0.145683
myclb	3.17114e-08	-0.103689	0.036	0.11	0.000653318	0.0374751	0.108559
gas2l3	1.92037e-07	-0.104734	0.038	0.108	0.00395634	0.0374751	0.113088
pisd	1.57309e-06	-0.104778	0.063	0.138	0.0324089	0.0646877	0.136898
arntl1b	1.10956e-08	-0.105974	0.031	0.105	0.000228592	0.0305547	0.107045
si:ch211-105f12.2	2.35215e-07	-0.105989	0.056	0.135	0.00484589	0.0556989	0.130999
adam10a	1.1101e-06	-0.107493	0.079	0.162	0.0228702	0.0835248	0.165886
etv5a	1.696e-06	-0.108806	0.069	0.147	0.0349411	0.0713767	0.148594
trim110	2.85544e-07	-0.109368	0.048	0.121	0.00588277	0.051174	0.125064
igsf9b	3.64635e-08	-0.111895	0.031	0.101	0.00075122	0.0340209	0.113088
tesk2	1.55353e-06	-0.112626	0.082	0.165	0.0320059	0.0868125	0.167313
phf20a	2.45569e-09	-0.114943	0.038	0.121	5.05921e-05	0.0409175	0.122083
nxnl2	8.61512e-10	-0.11624	0.035	0.118	1.77489e-05	0.0351736	0.116095
dusp6	6.86367e-08	-0.117679	0.07	0.16	0.00141405	0.0747045	0.163025
LRFN2	1.20947e-07	-0.117718	0.084	0.177	0.00249174	0.0857178	0.174421
man1a1	3.19963e-07	-0.117756	0.091	0.184	0.00659188	0.105241	0.189881
ddhd1a	7.22331e-07	-0.117942	0.049	0.12	0.0148815	0.0489038	0.129518
spock1	1.40016e-06	-0.119164	0.104	0.194	0.0288461	0.108458	0.189881
cacnb2b	3.34161e-07	-0.120561	0.105	0.202	0.00688438	0.107387	0.196831
baiap2a	4.10483e-09	-0.12172	0.047	0.133	8.45677e-05	0.0489038	0.133953
gpsm2	1.77285e-06	-0.121949	0.11	0.201	0.0365244	0.113797	0.200977
slc44a5a	4.82709e-09	-0.124033	0.042	0.125	9.94477e-05	0.0420623	0.130999
parp6b	9.18094e-10	-0.125685	0.042	0.13	1.89146e-05	0.0409175	0.138368
acbd5a	1.90385e-09	-0.127715	0.053	0.145	3.92231e-05	0.0579536	0.152945
ubap1la	1.39282e-08	-0.127802	0.066	0.159	0.00028695	0.0669223	0.160155
stox2b	1.13854e-06	-0.128735	0.107	0.201	0.0234562	0.130693	0.22819
gc2	1.36816e-08	-0.130823	0.067	0.16	0.000281868	0.0724872	0.164456
wnk4b	1.03539e-11	-0.133463	0.023	0.108	2.13311e-07	0.023586	0.117596
ca7	3.77359e-07	-0.134777	0.095	0.187	0.00777435	0.0987756	0.192667
esrrd	9.95915e-11	-0.13517	0.043	0.138	2.05178e-06	0.0454889	0.142764
dap1b.1	1.51629e-07	-0.135465	0.107	0.207	0.00312385	0.112732	0.206479
spartb	3.65168e-09	-0.13612	0.075	0.177	7.52318e-05	0.0824265	0.178661
sec14l8	7.28721e-07	-0.136131	0.129	0.228	0.0150131	0.127547	0.225502
slc7a5	4.76514e-08	-0.13681	0.064	0.152	0.000981715	0.0658056	0.163025
chd7	2.49168e-07	-0.138698	0.137	0.245	0.00513336	0.145247	0.248124
plch2a	5.33696e-07	-0.141848	0.099	0.191	0.0109952	0.113797	0.210586
kif1b	1.92395e-07	-0.142037	0.111	0.211	0.00396371	0.122281	0.230871
si:ch211-132f19.7	1.72468e-10	-0.142643	0.05	0.148	3.55318e-06	0.053439	0.151497
dusp1	3.77055e-07	-0.142648	0.088	0.177	0.00776808	0.087906	0.192667
ahr1b	5.02782e-08	-0.144306	0.078	0.17	0.00103583	0.0758113	0.188486
slc24a1	3.76679e-08	-0.145626	0.104	0.207	0.000776034	0.107387	0.20785
si:ch73-366l1.5	7.94721e-09	-0.145635	0.08	0.18	0.000163728	0.081327	0.188486
clocka	4.28911e-11	-0.14904	0.042	0.138	8.83643e-07	0.0420623	0.148594
lrit3a	1.29289e-07	-0.149434	0.1	0.197	0.0026636	0.104166	0.209219
zgc:92107	4.35107e-10	-0.151284	0.078	0.187	8.96408e-06	0.0802263	0.192667
ajap1	1.49191e-08	-0.154245	0.104	0.211	0.000307363	0.106315	0.210586
tgif1	2.53277e-12	-0.154584	0.042	0.147	5.21802e-08	0.0477668	0.154392
CABZ01079818.1	7.39611e-10	-0.155876	0.084	0.194	1.52375e-05	0.0868125	0.199597
nhsl1a	4.04947e-07	-0.156753	0.193	0.309	0.00834272	0.204352	0.31922
vps36	6.87702e-08	-0.15713	0.19	0.315	0.0014168	0.211139	0.314306
ctsf	8.67856e-07	-0.157499	0.177	0.285	0.0178796	0.195559	0.306889
drd4b	7.69272e-13	-0.163082	0.056	0.174	1.58485e-08	0.0579536	0.173003
si:ch211-195b15.7	8.6542e-07	-0.163696	0.282	0.406	0.0178294	0.342252	0.458556
mbnl3	1.03992e-07	-0.165033	0.099	0.197	0.00214243	0.114862	0.237542
dnajc5ga	2.07963e-09	-0.165588	0.098	0.209	4.28445e-05	0.0966111	0.216036
RASSF5	1.32274e-11	-0.167924	0.044	0.145	2.72511e-07	0.0500395	0.168739
tent5ab	3.93877e-07	-0.16877	0.333	0.462	0.00811465	0.359892	0.476517
hcn3	1.09221e-14	-0.169191	0.048	0.172	2.25016e-10	0.0523071	0.170162
gramd2aa	2.80689e-11	-0.169377	0.125	0.265	5.78275e-07	0.130693	0.249439
adipor2	5.44097e-08	-0.173221	0.233	0.363	0.00112095	0.239712	0.367076
casz1	6.41917e-12	-0.1766	0.094	0.226	1.32248e-07	0.0987756	0.221456
slc38a2	4.43766e-14	-0.177799	0.057	0.184	9.14246e-10	0.0735964	0.194057
nrip1a	2.6139e-15	-0.179458	0.044	0.169	5.38516e-11	0.044348	0.173003
atp11a	1.16871e-09	-0.18536	0.32	0.489	2.40777e-05	0.371481	0.504397
psme4b	3.86095e-11	-0.189171	0.152	0.295	7.95433e-07	0.154492	0.290629
fbxl3l	4.84023e-21	-0.189664	0.014	0.14	9.97184e-17	0.0142182	0.150047
rorca	1.81019e-14	-0.190332	0.06	0.189	3.72935e-10	0.0602034	0.192667
ndrg1b	1.85811e-08	-0.190409	0.652	0.825	0.000382807	1.10929	1.24672
pnrc2	7.99763e-07	-0.191517	0.727	0.804	0.0164767	0.902835	1.04314
ulk2	4.18427e-12	-0.191843	0.091	0.221	8.62043e-08	0.0955271	0.230871
tcf3a	7.69641e-15	-0.191874	0.06	0.192	1.58561e-10	0.0635685	0.196831
SLC4A5.1	4.25207e-07	-0.193596	0.074	0.155	0.00876012	0.0791243	0.218749
rgs9bp	2.36778e-10	-0.197197	0.195	0.342	4.87809e-06	0.212104	0.352958
cry3b	9.27835e-23	-0.197929	0.019	0.16	1.91153e-18	0.0200834	0.163025
auts2b	1.4449e-06	-0.198812	0.183	0.288	0.0297679	0.200454	0.341039
unc119.2	4.88381e-11	-0.201147	0.163	0.309	1.00616e-06	0.178735	0.314306
arhgef4	1.16786e-07	-0.202992	0.134	0.239	0.00240603	0.159591	0.304405
eno2	4.60889e-10	-0.20397	0.197	0.341	9.49522e-06	0.216919	0.363565
ubc	1.33084e-10	-0.204868	0.294	0.467	2.7418e-06	0.35153	0.496217
nr2f2	2.43536e-11	-0.205187	0.116	0.251	5.01734e-07	0.127547	0.277938
samd11	1.02961e-13	-0.208139	0.181	0.358	2.12119e-09	0.185697	0.336231
abca4b	1.09678e-12	-0.213312	0.267	0.452	2.25958e-08	0.293631	0.437003
sema6d	5.80566e-11	-0.218298	0.193	0.341	1.19608e-06	0.189653	0.338638
si:ch211-207j7.2	4.22972e-10	-0.219181	0.243	0.4	8.71406e-06	0.297183	0.444599
si:dkey-121a11.3	9.64016e-13	-0.220059	0.159	0.315	1.98606e-08	0.175737	0.330189
syt5a	1.85755e-09	-0.225103	0.628	0.708	3.82693e-05	0.654213	0.815976
aqp9b	6.57915e-10	-0.228038	0.319	0.477	1.35544e-05	0.35237	0.510488
cirbpb	6.53475e-09	-0.228525	0.368	0.516	0.000134629	0.426717	0.587412
zgc:112334	2.41264e-16	-0.230706	0.122	0.295	4.97052e-12	0.129646	0.293148
slc20a1b	2.67383e-10	-0.232384	0.237	0.388	5.50863e-06	0.256472	0.42825
nacad	1.40276e-14	-0.232702	0.072	0.209	2.88996e-10	0.0835248	0.245489
msi1	1.6229e-12	-0.238317	0.51	0.675	3.3435e-08	0.54623	0.70987
gpr146	6.4147e-18	-0.239364	0.08	0.243	1.32156e-13	0.087906	0.26379
pde6gb	2.08905e-08	-0.242409	0.747	0.88	0.000430386	1.9549	2.12497
mmrn2a	1.49066e-15	-0.243852	0.149	0.325	3.07107e-11	0.153469	0.326546
kcnv2a	1.77603e-12	-0.24667	0.228	0.396	3.65897e-08	0.250917	0.424948
rx1	3.69374e-07	-0.246864	0.498	0.602	0.00760984	0.57417	0.752879
rcvrna	1.69554e-13	-0.248329	0.251	0.427	3.49316e-09	0.273864	0.443518
aanat1	7.24384e-12	-0.248746	0.325	0.492	1.49238e-07	0.380494	0.555996
agpat3	1.00826e-12	-0.250991	0.368	0.545	2.07722e-08	0.381309	0.558893
cdc14aa	1.32092e-10	-0.255346	0.261	0.403	2.72136e-06	0.258317	0.438092
ppdpfa	3.94354e-11	-0.257877	0.901	0.912	8.12449e-07	1.58259	1.7618
psme4a	8.936e-13	-0.262632	0.195	0.358	1.84099e-08	0.210172	0.402651
ptmaa	1.46722e-11	-0.263685	0.513	0.696	3.02276e-07	0.77172	0.953694
btg1	8.48924e-11	-0.264749	0.51	0.654	1.74895e-06	0.560638	0.744904
wu:fi09b08	1.5417e-24	-0.268652	0.055	0.239	3.1762e-20	0.0579536	0.254681
smtnb	4.03459e-13	-0.269296	0.236	0.405	8.31206e-09	0.24533	0.442435
rtn3	3.15471e-17	-0.273424	0.183	0.378	6.49934e-13	0.20143	0.389029
arhgef15	9.39537e-21	-0.273461	0.023	0.157	1.93563e-16	0.0305547	0.224155
laptm4b	2.40838e-12	-0.280004	0.839	0.884	4.96173e-08	1.29221	1.49637
si:ch211-225h24.2	2.39827e-10	-0.280678	0.154	0.285	4.94092e-06	0.163652	0.367076
samsn1a	3.29375e-16	-0.282469	0.132	0.309	6.78578e-12	0.150393	0.360042
kif26aa	1.04135e-24	-0.28365	0.066	0.261	2.14538e-20	0.0824265	0.284304
gngt1	6.80636e-11	-0.283658	0.774	0.87	1.40225e-06	1.71403	1.91185
FO704772.3	1.96153e-09	-0.287266	0.153	0.28	4.04114e-05	0.212104	0.416089
si:ch211-113d22.2	2.21487e-11	-0.290192	0.653	0.831	4.56308e-07	1.377	1.58555
aanat2	2.9082e-14	-0.294057	0.286	0.479	5.99148e-10	0.358225	0.566578
elovl4b	1.90402e-14	-0.294193	0.591	0.781	3.92267e-10	0.788132	0.996307
sema4ab	8.12565e-20	-0.296301	0.122	0.315	1.67405e-15	0.130693	0.349397
rhol	1.04742e-13	-0.297653	0.288	0.472	2.15789e-09	0.35069	0.562743
BX284638.2	1.60626e-19	-0.298804	0.175	0.383	3.30921e-15	0.180729	0.396998
pdca	5.62366e-11	-0.2994	0.551	0.707	1.15859e-06	0.921053	1.12961
nfia	1.4622e-21	-0.299722	0.116	0.319	3.01242e-17	0.124391	0.347016
zgc:109949	1.94684e-28	-0.301451	0.069	0.285	4.01088e-24	0.0702649	0.285572
grk1a	1.65186e-14	-0.306892	0.391	0.587	3.40317e-10	0.4798	0.695673
sagb	1.73514e-10	-0.31174	0.578	0.723	3.57473e-06	1.08096	1.3028
cabp4	2.00121e-20	-0.316457	0.143	0.346	4.12289e-16	0.149366	0.37522
pde6a	9.65683e-13	-0.335361	0.524	0.712	1.9895e-08	0.877356	1.11368
cplx4c	1.7504e-17	-0.335563	0.311	0.523	3.60617e-13	0.377226	0.61514
gnb1b	1.88112e-12	-0.346669	0.675	0.83	3.87548e-08	1.57224	1.81564
rimkla	2.73777e-32	-0.350513	0.058	0.285	5.64036e-28	0.0602034	0.31922
prph2b	6.98454e-12	-0.351992	0.675	0.708	1.43895e-07	0.802676	1.0467
tent5ba	5.30393e-23	-0.353037	0.178	0.408	1.09272e-18	0.199477	0.452138
kera	3.9757e-10	-0.365032	0.516	0.644	8.19074e-06	0.860844	1.12304
etv5b	9.23758e-28	-0.366572	0.236	0.506	1.90313e-23	0.246263	0.499292
ipmkb	4.06737e-33	-0.368564	0.086	0.339	8.3796e-29	0.100935	0.3729
dscamb	6.14746e-27	-0.376928	0.209	0.467	1.2665e-22	0.219797	0.486934
si:busm1-57f23.1	2.53975e-16	-0.378999	0.14	0.314	5.23239e-12	0.180729	0.452138
gnb1a	4.04071e-16	-0.384779	0.675	0.838	8.32467e-12	1.54232	1.81372
gnat1	5.28889e-16	-0.396919	0.742	0.879	1.08962e-11	1.9401	2.21671
rom1a	3.05225e-18	-0.404453	0.496	0.696	6.28825e-14	0.727745	1.01969
guca1e	5.71907e-25	-0.446508	0.088	0.293	1.17824e-20	0.104166	0.411629
clul1	2.18215e-17	-0.45784	0.703	0.821	4.49568e-13	0.978739	1.30051
ndrg1a	4.8403e-35	-0.478939	0.866	0.961	9.97198e-31	1.39432	1.72913
opn6b	3.84371e-34	-0.497521	0.195	0.484	7.91882e-30	0.217879	0.575153
pde6b	1.24388e-24	-0.523087	0.508	0.718	2.56264e-20	0.810134	1.16914
pde6ha	4.19175e-12	-0.537409	0.967	0.99	8.63585e-08	3.1226	3.50602
nfil3-5	2.25707e-51	-0.538447	0.091	0.433	4.65002e-47	0.114862	0.504397
grk1b	5.82279e-23	-0.570521	0.433	0.624	1.19961e-18	0.537902	0.935994
cry3a	1.60945e-36	-0.621993	0.216	0.533	3.31578e-32	0.258317	0.702379
neurod1	5.07926e-45	-0.638765	0.447	0.759	1.04643e-40	0.56675	1.01848
opn1lw2	3.287e-07	-0.794418	0.396	0.497	0.00677188	1.09343	1.64326
opn1mw1	1.05411e-07	-0.923201	0.22	0.332	0.00217168	0.726014	1.37357
rorcb	1.47836e-70	-1.05205	0.278	0.703	3.04571e-66	0.382124	1.14475

## Sheet: GO 3d vs ctr
ont	GO.ID	Term	Annotated	Significant	Expected	Fisher	signGeneNames
BP	GO:0006412	translation	104	46	13.6	2.3e-15	eef1a1l1,rpl10,rpl10a,rpl11,rpl12,rpl13,rpl14,rpl18a,rpl19,rpl21,rpl23,rpl23a,rpl27,rpl29,rpl3,rpl31,rpl34,rpl35,rpl35a,rpl36,rpl36a,rpl39,rplp1,rplp2l,rps11,rps12,rps13,rps14,rps15,rps16,rps18,rps19,rps2,rps21,rps23,rps24,rps26l,rps27a,rps28,rps29,rps3a,rps7,rps8a,rps9,si:dkey-151g10.6,uba52
BP	GO:0000462	maturation of SSU-rRNA from tricistronic rRNA transcript (SS...	5	4	0.65	0.0013	rps14,rps16,rps21,rps8a
BP	GO:0051726	regulation of cell cycle	37	13	4.84	0.0024	cdc14aa,cdc14ab,etv5b,rpl13,rpl23a,rpl35,rpl36,rpl36a,rpl7,rps18,rps29,rps7,rps8a
BP	GO:0048821	erythrocyte development	9	5	1.18	0.0029	rpl11,rps14,rps19,rps29,rps9
BP	GO:0043009	chordate embryonic development	61	16	7.98	0.0034	camk1db,mbnl2,mef2aa,rpl11,rpl13,rpl35,rpl35a,rpl36a,rplp2l,rps14,rps15,rps19,rps29,rps3a,rps7,rps8a
BP	GO:0002181	cytoplasmic translation	22	8	2.88	0.0045	rpl29,rpl31,rpl35a,rpl36,rplp1,rplp2l,rps21,rps28
BP	GO:0042541	hemoglobin biosynthetic process	4	3	0.52	0.0080	rpl10a,rpl11,rps19
BP	GO:0007186	G protein-coupled receptor signaling pathway	44	12	5.76	0.0080	arr3a,gnat1,gnb1a,gnb1b,gngt1,gngt2b,gpr146,pde6gb,pde6ha,rgs9bp,rhol,sagb
BP	GO:0000028	ribosomal small subunit assembly	8	4	1.05	0.0129	rps14,rps15,rps19,rps28
BP	GO:0000470	maturation of LSU-rRNA	4	4	0.52	0.0166	rpl10a,rpl35,rpl7,rpl7a
BP	GO:0000463	maturation of LSU-rRNA from tricistronic rRNA transcript (SS...	2	2	0.26	0.0170	rpl35,rpl7
BP	GO:0031017	exocrine pancreas development	2	2	0.26	0.0170	ppdpfa,rpl3
BP	GO:1902624	positive regulation of neutrophil migration	2	2	0.26	0.0170	gnb1a,gnb1b
BP	GO:0006641	triglyceride metabolic process	2	2	0.26	0.0170	apoc1,slc7a3a
BP	GO:0032287	peripheral nervous system myelin maintenance	2	2	0.26	0.0170	ndrg1a,ndrg1b
BP	GO:0045576	mast cell activation	2	2	0.26	0.0170	ndrg1a,ndrg1b
BP	GO:0048920	posterior lateral line neuromast primordium migration	2	2	0.26	0.0170	gnb1a,gnb1b
BP	GO:0042273	ribosomal large subunit biogenesis	13	8	1.7	0.0192	rpl10,rpl10a,rpl14,rpl23a,rpl35,rpl35a,rpl7,rpl7a
BP	GO:0030097	hemopoiesis	61	17	7.98	0.0251	cecr2,hsp70l,kif1b,ndrg1b,rpl10a,rpl11,rpl19,rpl27,rpl35,rpl35a,rplp1,rps14,rps19,rps24,rps29,rps7,rps9
BP	GO:0008045	motor neuron axon guidance	3	2	0.39	0.0466	etv5b,kif1b
MF	GO:0003735	structural constituent of ribosome	78	49	10.22	1.9e-27	rpl10,rpl10a,rpl11,rpl12,rpl13,rpl14,rpl18a,rpl19,rpl21,rpl23,rpl23a,rpl27,rpl29,rpl3,rpl30,rpl31,rpl34,rpl35,rpl35a,rpl36,rpl36a,rpl39,rpl7,rplp1,rplp2l,rps10,rps11,rps12,rps13,rps14,rps15,rps16,rps18,rps19,rps2,rps21,rps23,rps24,rps25,rps26l,rps27a,rps28,rps29,rps3a,rps7,rps8a,rps9,si:dkey-151g10.6,uba52
MF	GO:0005504	fatty acid binding	5	4	0.65	0.0013	apoc1,fabp7a,rbp3,rbp5
MF	GO:0005249	voltage-gated potassium channel activity	3	3	0.39	0.0022	hcn3,kcnv2a,snap25b
MF	GO:0031625	ubiquitin protein ligase binding	7	4	0.92	0.0072	hsp70.3,hsp70l,rps27a,uba52
MF	GO:0004114	3',5'-cyclic-nucleotide phosphodiesterase activity	8	4	1.05	0.0129	pde6b,pde6gb,pde6ha,pde8b
MF	GO:0004683	calmodulin-dependent protein kinase activity	8	4	1.05	0.0129	camk1b,camk1db,camk1gb,camk2g2
MF	GO:0052866	phosphatidylinositol phosphate phosphatase activity	2	2	0.26	0.0171	mtmr10,ptmaa
MF	GO:0001222	transcription corepressor binding	2	2	0.26	0.0171	per1b,per3
MF	GO:0070181	small ribosomal subunit rRNA binding	2	2	0.26	0.0171	rps13,rps14
MF	GO:0019841	retinol binding	2	2	0.26	0.0171	rbp3,rbp4l
MF	GO:0019843	rRNA binding	15	8	1.96	0.0290	rpl12,rpl23,rpl23a,rps11,rps13,rps14,rps18,rps9
MF	GO:0031681	G-protein beta-subunit binding	3	2	0.39	0.0468	gngt1,gngt2b
MF	GO:1901618	organic hydroxy compound transmembrane transporter activity	3	2	0.39	0.0468	aqp9b,rbp4l
MF	GO:0070180	large ribosomal subunit rRNA binding	3	2	0.39	0.0468	rpl12,rpl23
MF	GO:0008048	calcium sensitive guanylate cyclase activator activity	3	2	0.39	0.0468	guca1a,guca1b
MF	GO:0016918	retinal binding	3	2	0.39	0.0468	rbp5,rhol
CC	GO:0022625	cytosolic large ribosomal subunit	41	26	5.33	1.4e-14	rpl10,rpl10a,rpl11,rpl12,rpl13,rpl14,rpl18a,rpl19,rpl21,rpl23,rpl23a,rpl27,rpl29,rpl3,rpl30,rpl31,rpl34,rpl35,rpl35a,rpl36,rpl36a,rpl39,rpl7,rpl7a,rplp1,rplp2l
CC	GO:0022627	cytosolic small ribosomal subunit	30	21	3.9	3.4e-13	rps10,rps11,rps12,rps13,rps14,rps15,rps16,rps19,rps2,rps21,rps23,rps25,rps26l,rps27a,rps28,rps29,rps3a,rps7,rps8a,rps9,uba52
CC	GO:0005834	heterotrimeric G-protein complex	9	5	1.17	0.0028	gnat1,gnb1a,gnb1b,gngt1,gngt2b
CC	GO:0008076	voltage-gated potassium channel complex	2	2	0.26	0.0168	hcn3,kcnv2a
CC	GO:1902636	kinociliary basal body	2	2	0.26	0.0168	cdc14aa,cdc14ab
CC	GO:0098556	cytoplasmic side of rough endoplasmic reticulum membrane	2	2	0.26	0.0168	rpl27,rps28
CC	GO:0042622	photoreceptor outer segment membrane	5	3	0.65	0.0177	pde6b,pde6gb,pde6ha
CC	GO:0005840	ribosome	81	50	10.53	0.0455	rpl10,rpl10a,rpl11,rpl12,rpl13,rpl14,rpl18a,rpl19,rpl21,rpl23,rpl23a,rpl27,rpl29,rpl3,rpl30,rpl31,rpl34,rpl35,rpl35a,rpl36,rpl36a,rpl39,rpl7,rpl7a,rplp1,rplp2l,rps10,rps11,rps12,rps13,rps14,rps15,rps16,rps18,rps19,rps2,rps21,rps23,rps24,rps25,rps26l,rps27a,rps28,rps29,rps3a,rps7,rps8a,rps9,si:dkey-151g10.6,uba52
CC	GO:0042788	polysomal ribosome	3	2	0.39	0.0461	rps21,rps28
CC	GO:0005875	microtubule associated complex	3	2	0.39	0.0461	kif1b,map1ab

## Sheet: GO 7d vs ctr
ont	GO.ID	Term	Annotated	Significant	Expected	Fisher	signGeneNames
BP	GO:0006412	translation	104	46	13.6	2.3e-15	eef1a1l1,rpl10,rpl10a,rpl11,rpl12,rpl13,rpl14,rpl18a,rpl19,rpl21,rpl23,rpl23a,rpl27,rpl29,rpl3,rpl31,rpl34,rpl35,rpl35a,rpl36,rpl36a,rpl39,rplp1,rplp2l,rps11,rps12,rps13,rps14,rps15,rps16,rps18,rps19,rps2,rps21,rps23,rps24,rps26l,rps27a,rps28,rps29,rps3a,rps7,rps8a,rps9,si:dkey-151g10.6,uba52
BP	GO:0000462	maturation of SSU-rRNA from tricistronic rRNA transcript (SS...	5	4	0.65	0.0013	rps14,rps16,rps21,rps8a
BP	GO:0051726	regulation of cell cycle	37	13	4.84	0.0024	cdc14aa,cdc14ab,etv5b,rpl13,rpl23a,rpl35,rpl36,rpl36a,rpl7,rps18,rps29,rps7,rps8a
BP	GO:0048821	erythrocyte development	9	5	1.18	0.0029	rpl11,rps14,rps19,rps29,rps9
BP	GO:0043009	chordate embryonic development	61	16	7.98	0.0034	camk1db,mbnl2,mef2aa,rpl11,rpl13,rpl35,rpl35a,rpl36a,rplp2l,rps14,rps15,rps19,rps29,rps3a,rps7,rps8a
BP	GO:0002181	cytoplasmic translation	22	8	2.88	0.0045	rpl29,rpl31,rpl35a,rpl36,rplp1,rplp2l,rps21,rps28
BP	GO:0042541	hemoglobin biosynthetic process	4	3	0.52	0.0080	rpl10a,rpl11,rps19
BP	GO:0007186	G protein-coupled receptor signaling pathway	44	12	5.76	0.0080	arr3a,gnat1,gnb1a,gnb1b,gngt1,gngt2b,gpr146,pde6gb,pde6ha,rgs9bp,rhol,sagb
BP	GO:0000028	ribosomal small subunit assembly	8	4	1.05	0.0129	rps14,rps15,rps19,rps28
BP	GO:0000470	maturation of LSU-rRNA	4	4	0.52	0.0166	rpl10a,rpl35,rpl7,rpl7a
BP	GO:0000463	maturation of LSU-rRNA from tricistronic rRNA transcript (SS...	2	2	0.26	0.0170	rpl35,rpl7
BP	GO:0031017	exocrine pancreas development	2	2	0.26	0.0170	ppdpfa,rpl3
BP	GO:1902624	positive regulation of neutrophil migration	2	2	0.26	0.0170	gnb1a,gnb1b
BP	GO:0006641	triglyceride metabolic process	2	2	0.26	0.0170	apoc1,slc7a3a
BP	GO:0032287	peripheral nervous system myelin maintenance	2	2	0.26	0.0170	ndrg1a,ndrg1b
BP	GO:0045576	mast cell activation	2	2	0.26	0.0170	ndrg1a,ndrg1b
BP	GO:0048920	posterior lateral line neuromast primordium migration	2	2	0.26	0.0170	gnb1a,gnb1b
BP	GO:0042273	ribosomal large subunit biogenesis	13	8	1.7	0.0192	rpl10,rpl10a,rpl14,rpl23a,rpl35,rpl35a,rpl7,rpl7a
BP	GO:0030097	hemopoiesis	61	17	7.98	0.0251	cecr2,hsp70l,kif1b,ndrg1b,rpl10a,rpl11,rpl19,rpl27,rpl35,rpl35a,rplp1,rps14,rps19,rps24,rps29,rps7,rps9
BP	GO:0008045	motor neuron axon guidance	3	2	0.39	0.0466	etv5b,kif1b
MF	GO:0003735	structural constituent of ribosome	78	49	10.22	1.9e-27	rpl10,rpl10a,rpl11,rpl12,rpl13,rpl14,rpl18a,rpl19,rpl21,rpl23,rpl23a,rpl27,rpl29,rpl3,rpl30,rpl31,rpl34,rpl35,rpl35a,rpl36,rpl36a,rpl39,rpl7,rplp1,rplp2l,rps10,rps11,rps12,rps13,rps14,rps15,rps16,rps18,rps19,rps2,rps21,rps23,rps24,rps25,rps26l,rps27a,rps28,rps29,rps3a,rps7,rps8a,rps9,si:dkey-151g10.6,uba52
MF	GO:0005504	fatty acid binding	5	4	0.65	0.0013	apoc1,fabp7a,rbp3,rbp5
MF	GO:0005249	voltage-gated potassium channel activity	3	3	0.39	0.0022	hcn3,kcnv2a,snap25b
MF	GO:0031625	ubiquitin protein ligase binding	7	4	0.92	0.0072	hsp70.3,hsp70l,rps27a,uba52
MF	GO:0004114	3',5'-cyclic-nucleotide phosphodiesterase activity	8	4	1.05	0.0129	pde6b,pde6gb,pde6ha,pde8b
MF	GO:0004683	calmodulin-dependent protein kinase activity	8	4	1.05	0.0129	camk1b,camk1db,camk1gb,camk2g2
MF	GO:0052866	phosphatidylinositol phosphate phosphatase activity	2	2	0.26	0.0171	mtmr10,ptmaa
MF	GO:0001222	transcription corepressor binding	2	2	0.26	0.0171	per1b,per3
MF	GO:0070181	small ribosomal subunit rRNA binding	2	2	0.26	0.0171	rps13,rps14
MF	GO:0019841	retinol binding	2	2	0.26	0.0171	rbp3,rbp4l
MF	GO:0019843	rRNA binding	15	8	1.96	0.0290	rpl12,rpl23,rpl23a,rps11,rps13,rps14,rps18,rps9
MF	GO:0031681	G-protein beta-subunit binding	3	2	0.39	0.0468	gngt1,gngt2b
MF	GO:1901618	organic hydroxy compound transmembrane transporter activity	3	2	0.39	0.0468	aqp9b,rbp4l
MF	GO:0070180	large ribosomal subunit rRNA binding	3	2	0.39	0.0468	rpl12,rpl23
MF	GO:0008048	calcium sensitive guanylate cyclase activator activity	3	2	0.39	0.0468	guca1a,guca1b
MF	GO:0016918	retinal binding	3	2	0.39	0.0468	rbp5,rhol
CC	GO:0022625	cytosolic large ribosomal subunit	41	26	5.33	1.4e-14	rpl10,rpl10a,rpl11,rpl12,rpl13,rpl14,rpl18a,rpl19,rpl21,rpl23,rpl23a,rpl27,rpl29,rpl3,rpl30,rpl31,rpl34,rpl35,rpl35a,rpl36,rpl36a,rpl39,rpl7,rpl7a,rplp1,rplp2l
CC	GO:0022627	cytosolic small ribosomal subunit	30	21	3.9	3.4e-13	rps10,rps11,rps12,rps13,rps14,rps15,rps16,rps19,rps2,rps21,rps23,rps25,rps26l,rps27a,rps28,rps29,rps3a,rps7,rps8a,rps9,uba52
CC	GO:0005834	heterotrimeric G-protein complex	9	5	1.17	0.0028	gnat1,gnb1a,gnb1b,gngt1,gngt2b
CC	GO:0008076	voltage-gated potassium channel complex	2	2	0.26	0.0168	hcn3,kcnv2a
CC	GO:1902636	kinociliary basal body	2	2	0.26	0.0168	cdc14aa,cdc14ab
CC	GO:0098556	cytoplasmic side of rough endoplasmic reticulum membrane	2	2	0.26	0.0168	rpl27,rps28
CC	GO:0042622	photoreceptor outer segment membrane	5	3	0.65	0.0177	pde6b,pde6gb,pde6ha
CC	GO:0005840	ribosome	81	50	10.53	0.0455	rpl10,rpl10a,rpl11,rpl12,rpl13,rpl14,rpl18a,rpl19,rpl21,rpl23,rpl23a,rpl27,rpl29,rpl3,rpl30,rpl31,rpl34,rpl35,rpl35a,rpl36,rpl36a,rpl39,rpl7,rpl7a,rplp1,rplp2l,rps10,rps11,rps12,rps13,rps14,rps15,rps16,rps18,rps19,rps2,rps21,rps23,rps24,rps25,rps26l,rps27a,rps28,rps29,rps3a,rps7,rps8a,rps9,si:dkey-151g10.6,uba52
CC	GO:0042788	polysomal ribosome	3	2	0.39	0.0461	rps21,rps28
CC	GO:0005875	microtubule associated complex	3	2	0.39	0.0461	kif1b,map1ab

## Sheet: GO 10d vs ctr
ont	GO.ID	Term	Annotated	Significant	Expected	Fisher	signGeneNames
BP	GO:0006412	translation	104	46	13.6	2.3e-15	eef1a1l1,rpl10,rpl10a,rpl11,rpl12,rpl13,rpl14,rpl18a,rpl19,rpl21,rpl23,rpl23a,rpl27,rpl29,rpl3,rpl31,rpl34,rpl35,rpl35a,rpl36,rpl36a,rpl39,rplp1,rplp2l,rps11,rps12,rps13,rps14,rps15,rps16,rps18,rps19,rps2,rps21,rps23,rps24,rps26l,rps27a,rps28,rps29,rps3a,rps7,rps8a,rps9,si:dkey-151g10.6,uba52
BP	GO:0000462	maturation of SSU-rRNA from tricistronic rRNA transcript (SS...	5	4	0.65	0.0013	rps14,rps16,rps21,rps8a
BP	GO:0051726	regulation of cell cycle	37	13	4.84	0.0024	cdc14aa,cdc14ab,etv5b,rpl13,rpl23a,rpl35,rpl36,rpl36a,rpl7,rps18,rps29,rps7,rps8a
BP	GO:0048821	erythrocyte development	9	5	1.18	0.0029	rpl11,rps14,rps19,rps29,rps9
BP	GO:0043009	chordate embryonic development	61	16	7.98	0.0034	camk1db,mbnl2,mef2aa,rpl11,rpl13,rpl35,rpl35a,rpl36a,rplp2l,rps14,rps15,rps19,rps29,rps3a,rps7,rps8a
BP	GO:0002181	cytoplasmic translation	22	8	2.88	0.0045	rpl29,rpl31,rpl35a,rpl36,rplp1,rplp2l,rps21,rps28
BP	GO:0042541	hemoglobin biosynthetic process	4	3	0.52	0.0080	rpl10a,rpl11,rps19
BP	GO:0007186	G protein-coupled receptor signaling pathway	44	12	5.76	0.0080	arr3a,gnat1,gnb1a,gnb1b,gngt1,gngt2b,gpr146,pde6gb,pde6ha,rgs9bp,rhol,sagb
BP	GO:0000028	ribosomal small subunit assembly	8	4	1.05	0.0129	rps14,rps15,rps19,rps28
BP	GO:0000470	maturation of LSU-rRNA	4	4	0.52	0.0166	rpl10a,rpl35,rpl7,rpl7a
BP	GO:0000463	maturation of LSU-rRNA from tricistronic rRNA transcript (SS...	2	2	0.26	0.0170	rpl35,rpl7
BP	GO:0031017	exocrine pancreas development	2	2	0.26	0.0170	ppdpfa,rpl3
BP	GO:1902624	positive regulation of neutrophil migration	2	2	0.26	0.0170	gnb1a,gnb1b
BP	GO:0006641	triglyceride metabolic process	2	2	0.26	0.0170	apoc1,slc7a3a
BP	GO:0032287	peripheral nervous system myelin maintenance	2	2	0.26	0.0170	ndrg1a,ndrg1b
BP	GO:0045576	mast cell activation	2	2	0.26	0.0170	ndrg1a,ndrg1b
BP	GO:0048920	posterior lateral line neuromast primordium migration	2	2	0.26	0.0170	gnb1a,gnb1b
BP	GO:0042273	ribosomal large subunit biogenesis	13	8	1.7	0.0192	rpl10,rpl10a,rpl14,rpl23a,rpl35,rpl35a,rpl7,rpl7a
BP	GO:0030097	hemopoiesis	61	17	7.98	0.0251	cecr2,hsp70l,kif1b,ndrg1b,rpl10a,rpl11,rpl19,rpl27,rpl35,rpl35a,rplp1,rps14,rps19,rps24,rps29,rps7,rps9
BP	GO:0008045	motor neuron axon guidance	3	2	0.39	0.0466	etv5b,kif1b
MF	GO:0003735	structural constituent of ribosome	78	49	10.22	1.9e-27	rpl10,rpl10a,rpl11,rpl12,rpl13,rpl14,rpl18a,rpl19,rpl21,rpl23,rpl23a,rpl27,rpl29,rpl3,rpl30,rpl31,rpl34,rpl35,rpl35a,rpl36,rpl36a,rpl39,rpl7,rplp1,rplp2l,rps10,rps11,rps12,rps13,rps14,rps15,rps16,rps18,rps19,rps2,rps21,rps23,rps24,rps25,rps26l,rps27a,rps28,rps29,rps3a,rps7,rps8a,rps9,si:dkey-151g10.6,uba52
MF	GO:0005504	fatty acid binding	5	4	0.65	0.0013	apoc1,fabp7a,rbp3,rbp5
MF	GO:0005249	voltage-gated potassium channel activity	3	3	0.39	0.0022	hcn3,kcnv2a,snap25b
MF	GO:0031625	ubiquitin protein ligase binding	7	4	0.92	0.0072	hsp70.3,hsp70l,rps27a,uba52
MF	GO:0004114	3',5'-cyclic-nucleotide phosphodiesterase activity	8	4	1.05	0.0129	pde6b,pde6gb,pde6ha,pde8b
MF	GO:0004683	calmodulin-dependent protein kinase activity	8	4	1.05	0.0129	camk1b,camk1db,camk1gb,camk2g2
MF	GO:0052866	phosphatidylinositol phosphate phosphatase activity	2	2	0.26	0.0171	mtmr10,ptmaa
MF	GO:0001222	transcription corepressor binding	2	2	0.26	0.0171	per1b,per3
MF	GO:0070181	small ribosomal subunit rRNA binding	2	2	0.26	0.0171	rps13,rps14
MF	GO:0019841	retinol binding	2	2	0.26	0.0171	rbp3,rbp4l
MF	GO:0019843	rRNA binding	15	8	1.96	0.0290	rpl12,rpl23,rpl23a,rps11,rps13,rps14,rps18,rps9
MF	GO:0031681	G-protein beta-subunit binding	3	2	0.39	0.0468	gngt1,gngt2b
MF	GO:1901618	organic hydroxy compound transmembrane transporter activity	3	2	0.39	0.0468	aqp9b,rbp4l
MF	GO:0070180	large ribosomal subunit rRNA binding	3	2	0.39	0.0468	rpl12,rpl23
MF	GO:0008048	calcium sensitive guanylate cyclase activator activity	3	2	0.39	0.0468	guca1a,guca1b
MF	GO:0016918	retinal binding	3	2	0.39	0.0468	rbp5,rhol
CC	GO:0022625	cytosolic large ribosomal subunit	41	26	5.33	1.4e-14	rpl10,rpl10a,rpl11,rpl12,rpl13,rpl14,rpl18a,rpl19,rpl21,rpl23,rpl23a,rpl27,rpl29,rpl3,rpl30,rpl31,rpl34,rpl35,rpl35a,rpl36,rpl36a,rpl39,rpl7,rpl7a,rplp1,rplp2l
CC	GO:0022627	cytosolic small ribosomal subunit	30	21	3.9	3.4e-13	rps10,rps11,rps12,rps13,rps14,rps15,rps16,rps19,rps2,rps21,rps23,rps25,rps26l,rps27a,rps28,rps29,rps3a,rps7,rps8a,rps9,uba52
CC	GO:0005834	heterotrimeric G-protein complex	9	5	1.17	0.0028	gnat1,gnb1a,gnb1b,gngt1,gngt2b
CC	GO:0008076	voltage-gated potassium channel complex	2	2	0.26	0.0168	hcn3,kcnv2a
CC	GO:1902636	kinociliary basal body	2	2	0.26	0.0168	cdc14aa,cdc14ab
CC	GO:0098556	cytoplasmic side of rough endoplasmic reticulum membrane	2	2	0.26	0.0168	rpl27,rps28
CC	GO:0042622	photoreceptor outer segment membrane	5	3	0.65	0.0177	pde6b,pde6gb,pde6ha
CC	GO:0005840	ribosome	81	50	10.53	0.0455	rpl10,rpl10a,rpl11,rpl12,rpl13,rpl14,rpl18a,rpl19,rpl21,rpl23,rpl23a,rpl27,rpl29,rpl3,rpl30,rpl31,rpl34,rpl35,rpl35a,rpl36,rpl36a,rpl39,rpl7,rpl7a,rplp1,rplp2l,rps10,rps11,rps12,rps13,rps14,rps15,rps16,rps18,rps19,rps2,rps21,rps23,rps24,rps25,rps26l,rps27a,rps28,rps29,rps3a,rps7,rps8a,rps9,si:dkey-151g10.6,uba52
CC	GO:0042788	polysomal ribosome	3	2	0.39	0.0461	rps21,rps28
CC	GO:0005875	microtubule associated complex	3	2	0.39	0.0461	kif1b,map1ab
