# Supplementary material for: The regeneration-responsive element careg monitors activation of Müller glia after MNU-induced damage of photoreceptors in the zebrafish retina
Source: Front Mol Neurosci. 2023 Apr 17;16:1160707. doi: 10.3389/fnmol.2023.1160707 (PMC10149768; doi:10.3389/fnmol.2023.1160707)
Supplement: Supplementary file 12 [file Table_10.XLSX]

## Sheet: Müller glia DEGs_GFPpos vs neg
	p_val	avg_log2FC	pct.1	pct.2	p_val_adj	mean_TRUE	mean_FALSE
EGFP	6.75e-241	0.750972	0.467	0	1.39e-236	0.527755	0
txn	1.01e-24	0.575547	0.463	0.194	2.08e-20	0.657983	0.261026
mmp9	2.78e-23	0.902049	0.301	0.094	5.72e-19	0.840305	0.204514
BX908782.2	2.26e-21	1.04785	0.28	0.089	4.66e-17	0.973178	0.245103	ly97.2
c7b	1.03e-20	0.643107	0.215	0.056	2.13e-16	0.549108	0.0931598
crabp1a	7.27e-19	0.38177	0.638	0.355	1.5e-14	0.687031	0.416549
s100a10b	5.48e-18	0.434551	0.459	0.228	1.13e-13	0.570014	0.270595
atp1a1b	5.22e-16	0.369058	0.443	0.211	1.08e-11	0.614966	0.355649
pleca	5.63e-16	0.349164	0.463	0.226	1.16e-11	0.579168	0.337364
id1	6.56e-16	0.484046	0.537	0.291	1.35e-11	0.76943	0.43085
ptgdsb.2	7.2e-16	0.632236	0.472	0.247	1.48e-11	0.93242	0.493739
gfap	1.01e-14	0.415259	0.496	0.272	2.07e-10	0.623719	0.329698
ddr1	6.87e-14	0.296181	0.256	0.098	1.41e-09	0.33531	0.128671
pygl	1.75e-13	0.259243	0.35	0.16	3.61e-09	0.366786	0.177256
glulb	1.86e-13	0.387943	0.39	0.195	3.84e-09	0.510826	0.239856
rpl9	2.38e-13	0.401716	0.793	0.573	4.9e-09	1.06415	0.785291
aqp1a.1	3.42e-13	0.49191	0.427	0.225	7.04e-09	0.815437	0.46671
mdka	3.51e-13	0.362413	0.772	0.536	7.23e-09	1.06555	0.816512
cdh2	7.44e-13	0.344598	0.52	0.303	1.53e-08	0.599462	0.354086
rhbg	2.33e-12	0.319903	0.382	0.19	4.79e-08	0.539674	0.310927
si:dkey-238o13.4	2.98e-12	0.463169	0.264	0.112	6.14e-08	0.491121	0.1641
apoeb	6.17e-12	0.814844	0.699	0.519	1.27e-07	1.71211	1.1455
six3b	7.16e-12	0.255437	0.374	0.188	1.47e-07	0.402751	0.221448
hbegfa	1.12e-11	0.279081	0.15	0.046	2.31e-07	0.25986	0.0609655
col18a1a	1.48e-11	0.25699	0.329	0.155	3.04e-07	0.40003	0.220018
cxcl18b	2.04e-11	0.404944	0.183	0.065	4.2e-07	0.386313	0.10487
zgc:195173	2.88e-11	0.371314	0.358	0.181	5.93e-07	0.567713	0.306343
stm	5.53e-11	0.430346	0.171	0.059	1.14e-06	0.447912	0.151536
krt8	7.34e-11	0.280937	0.232	0.097	1.51e-06	0.305809	0.104067
lgals2a	1.31e-10	0.308181	0.256	0.114	2.69e-06	0.380772	0.16031
ppdpfb	2.3e-10	0.325131	0.768	0.556	4.73e-06	0.941974	0.720197
si:ch211-222l21.1	2.62e-10	0.322073	0.703	0.496	5.4e-06	0.988422	0.768894
icn	2.84e-10	0.472637	0.618	0.427	5.85e-06	0.983873	0.656367
nme2b.1	3.64e-10	0.286558	0.732	0.516	7.5e-06	0.861139	0.651731
selenop	1.21e-07	0.311442	0.528	0.374	0.00249371	0.843807	0.622018
cabp5a	8.62e-07	0.409652	0.484	0.342	0.017768	0.985392	0.69693
col15a1b	9.41e-07	0.261743	0.24	0.126	0.0193858	0.377991	0.192818
slc1a2b	1.21e-06	0.325314	0.439	0.303	0.0248475	0.881548	0.653356
mt2	1.32e-06	0.301237	0.614	0.461	0.027184	0.929215	0.727331
sncga	1.55e-06	0.261948	0.398	0.26	0.031851	0.503482	0.318089
cahz	1.64e-06	0.333165	0.589	0.453	0.0337841	0.948293	0.718894
fxyd6l	1.98e-06	0.257568	0.52	0.37	0.0407137	0.674685	0.496456
